# Supplementary material for: Integrative revision of the Palaearctic owlfly genus Deleproctophylla Lefèbvre (Neuroptera, Myrmeleontidae, Ascalaphinae)
Source: Zookeys. 2026 Jan 27;1267:197–254. doi: 10.3897/zookeys.1267.173792 (PMC12869185; doi:10.3897/zookeys.1267.173792)
Supplement: XML Treatment for Deleproctophylla [file zookeys.1267.173792-treatment1.xml]

<!DOCTYPE tp:taxon-treatment
  PUBLIC "-//TaxonX//DTD Taxonomic Treatment Publishing DTD v0 20100105//EN" "tax-treatment-NSO.dtd">
<tp:taxon-treatment xmlns:tp="http://www.plazi.org/taxpub"><tp:treatment-meta><kwd-group><label>Taxon classification</label><kwd>
                  <named-content content-type="kingdom">Animalia</named-content>
                </kwd><kwd>
                  <named-content content-type="order">Neuroptera</named-content>
                </kwd><kwd>
                  <named-content content-type="family">Myrmeleontidae</named-content>
                </kwd></kwd-group><mixed-citation publication-type="journal"><person-group><name><surname>Badano</surname><given-names>Davide</given-names></name><name><surname>Zheng</surname><given-names>Yuchen</given-names></name><name><surname>Aspöck</surname><given-names>Ulrike</given-names></name><name><surname>Aspöck</surname><given-names>Horst</given-names></name><name><surname>Dobosz</surname><given-names>Roland</given-names></name><name><surname>Funari</surname><given-names>Rebecca</given-names></name><name><surname>Pantaleoni</surname><given-names>Roberto Antonio</given-names></name><name><surname>Ábrahám</surname><given-names>Levente</given-names></name><name><surname>Liu</surname><given-names>Xingyue</given-names></name></person-group><article-title>Integrative revision of the Palaearctic owlfly genus <italic><tp:taxon-name><tp:taxon-name-part taxon-name-part-type="genus" reg="Deleproctophylla">Deleproctophylla</tp:taxon-name-part></tp:taxon-name></italic> Lefèbvre (<tp:taxon-name><tp:taxon-name-part taxon-name-part-type="order" reg="Neuroptera">Neuroptera</tp:taxon-name-part></tp:taxon-name>, <tp:taxon-name><tp:taxon-name-part taxon-name-part-type="family" reg="Myrmeleontidae">Myrmeleontidae</tp:taxon-name-part></tp:taxon-name>, <tp:taxon-name><tp:taxon-name-part taxon-name-part-type="subfamily" reg="Ascalaphinae">Ascalaphinae</tp:taxon-name-part></tp:taxon-name>)</article-title><source>Zookeys</source><day>27</day><month>01</month><year>2026</year><volume>1267</volume><fpage>197</fpage><lpage>254</lpage><pub-id pub-id-type="doi">10.3897/zookeys.1267.173792</pub-id></mixed-citation></tp:treatment-meta><tp:nomenclature><tp:taxon-name>
                <object-id xmlns:xlink="http://www.w3.org/1999/xlink" content-type="arpha" xlink:type="simple">BEA9AA02-FEDA-5955-B349-5403B133D1E3</object-id>
                <tp:taxon-name-part taxon-name-part-type="genus" reg="Deleproctophylla">Deleproctophylla</tp:taxon-name-part>
              </tp:taxon-name><tp:taxon-authority>Lefèbvre, 1842</tp:taxon-authority><xref ref-type="fig" rid="F2">Figs 2</xref><xref ref-type="fig" rid="F3">, 3</xref><xref ref-type="fig" rid="F4">, 4</xref><xref ref-type="fig" rid="F5">, 5</xref><xref ref-type="fig" rid="F6">, 6</xref><xref ref-type="fig" rid="F7">, 7</xref><xref ref-type="fig" rid="F8">, 8</xref><xref ref-type="fig" rid="F9">, 9</xref><xref ref-type="fig" rid="F10">, 10</xref><xref ref-type="fig" rid="F11">, 11</xref><xref ref-type="fig" rid="F12">, 12</xref><xref ref-type="fig" rid="F13">, 13</xref><xref ref-type="fig" rid="F14">, 14</xref><xref ref-type="fig" rid="F15">, 15</xref><xref ref-type="fig" rid="F16">, 16</xref><xref ref-type="fig" rid="F17">, 17</xref><xref ref-type="fig" rid="F18">, 18</xref><xref ref-type="fig" rid="F19">, 19</xref><xref ref-type="fig" rid="F20">, 20</xref><xref ref-type="fig" rid="F21">, 21</xref><xref ref-type="fig" rid="F22">, 22</xref><xref ref-type="fig" rid="F23">, 23</xref><xref ref-type="fig" rid="F24">, 24</xref><tp:nomenclature-citation-list><tp:nomenclature-citation><tp:taxon-name>
                    <tp:taxon-name-part taxon-name-part-type="genus" reg="Deleproctophylla">Deleproctophylla</tp:taxon-name-part>
                  </tp:taxon-name><comment> Lefèbvre, 1842: 6 (emended to “<tp:taxon-name><tp:taxon-name-part taxon-name-part-type="genus" reg="Theleproctophylla">Theleproctophylla</tp:taxon-name-part></tp:taxon-name>” by Rambur, 1842: 351). Type species: <tp:taxon-name><tp:taxon-name-part taxon-name-part-type="genus" reg="Ascalaphus">Ascalaphus</tp:taxon-name-part> <tp:taxon-name-part taxon-name-part-type="species" reg="australis">australis</tp:taxon-name-part></tp:taxon-name> Fabricius, 1893, by subsequent designation by <xref ref-type="bibr" rid="B109">van der Weele (1908)</xref>.</comment></tp:nomenclature-citation></tp:nomenclature-citation-list></tp:nomenclature><tp:treatment-sec sec-type="Diagnosis"><title>Diagnosis.</title><p><bold>Adult</bold>. Head breadth at widest point, including compound eyes, slightly larger to width of mesothorax at wing base. Compound eye with deep median furrow, lateral margins slightly indented at furrow. Antenna not reaching pterostigma; club pyriform, wide. Forewing elongate; hindwing broadest at <abbrev xmlns:xlink="http://www.w3.org/1999/xlink" xlink:title="radius posterior" xlink:type="simple">RP</abbrev> fork. Forewing membrane largely hyaline, with brown markings in a few species; hindwing membrane largely hyaline with brown markings or infuscations in apical half. Abdomen without pleuritocavae.</p><p><bold><italic>Male genitalia</italic></bold>. Ectoproct with prominent “pincer-like” ventral projection, with bifurcating cylindrical branch in distal half, apex bent downward and inward; branch and apex with robust, spiniform setae. Tergite 9 sub-rectangular in lateral view, with prominent ventral thumb-shaped projection. Sternite 9 with caudal paired lateral lobes and a median, prominent sub-rectangular lobe; setae on median lobe spine-like. Complex of <abbrev xmlns:xlink="http://www.w3.org/1999/xlink" xlink:title="gonocoxite 9" xlink:type="simple">gx9</abbrev>+11 proportionally small in comparison to tip of abdomen; <abbrev xmlns:xlink="http://www.w3.org/1999/xlink" xlink:title="gonocoxite 11" xlink:type="simple">gx11</abbrev> arch-shaped, projecting caudally and slightly curved downward in lateral view; gp11 forming a furrow, with short setae; <abbrev xmlns:xlink="http://www.w3.org/1999/xlink" xlink:title="gonocoxite 9" xlink:type="simple">gx9</abbrev> widely set apart, with a dorso-apical, upward fold, resembling a smooth hook in lateral view.</p><p><bold><italic>Female genitalia</italic></bold>. Ectoproct elongate, with short ventral projection. Tergite 9 subrectangular. Gx9 wider than long. Tergite 8 subrectangular. Gx8 distinct, not fused and widely set apart, wider than long, slightly prominent. Gp8 caudally prominent, appearing subtriangular in lateral view (except for <italic><tp:taxon-name><tp:taxon-name-part taxon-name-part-type="genus" reg="Deleproctophylla">D.</tp:taxon-name-part> <tp:taxon-name-part taxon-name-part-type="species" reg="gelini">gelini</tp:taxon-name-part></tp:taxon-name></italic>).</p><p><bold>Larva</bold>. Head capsule not dilated posteriorly; ocular tubercle cylindrical with small apical protuberance; mandible with three teeth, median tooth largest and positioned closer to apical than to basal tooth; meso- and metathorax each with two pairs of sub-equal cylindrical scolus-like processus; anterior abdominal spiracle lateral; dorsal abdominal series of spiracles composed of eight cylindrical scolus-like processus, ventral series composed of two anterior scolus-like processus and six tubercle-like processus; sternite 8 with short odontoid processus; sternite 9 with short rastra with four digging setae; body dolichasters elongated, stick-shaped.</p></tp:treatment-sec><tp:treatment-sec sec-type="Comparative notes"><title>Comparative notes.</title><p>Potential synapomorphies of <italic><tp:taxon-name><tp:taxon-name-part taxon-name-part-type="genus" reg="Deleproctophylla">Deleproctophylla</tp:taxon-name-part></tp:taxon-name></italic> include: i) male ectoproct with caudal projection and median bifurcating branch, ii) male <abbrev xmlns:xlink="http://www.w3.org/1999/xlink" xlink:title="gonocoxite 9" xlink:type="simple">gx9</abbrev> widely separated from each other and from gp11, with apical fold; iii) female ectoproct with caudal projection. <italic><tp:taxon-name><tp:taxon-name-part taxon-name-part-type="genus" reg="Deleproctophylla">Deleproctophylla</tp:taxon-name-part></tp:taxon-name></italic> is one of the few genera of <tp:taxon-name><tp:taxon-name-part taxon-name-part-type="tribe" reg="Ascalaphini">Ascalaphini</tp:taxon-name-part></tp:taxon-name> characterized by prominent male ectoproct with median branch, such as <italic><tp:taxon-name><tp:taxon-name-part taxon-name-part-type="genus" reg="Bubopsis">Bubopsis</tp:taxon-name-part></tp:taxon-name></italic> McLachlan, 1898, and <italic><tp:taxon-name><tp:taxon-name-part taxon-name-part-type="genus" reg="Phalascusa">Phalascusa</tp:taxon-name-part></tp:taxon-name></italic> Kolbe, 1897 (<xref ref-type="bibr" rid="B106">Tjeder 1992</xref>). However, in <italic><tp:taxon-name><tp:taxon-name-part taxon-name-part-type="genus" reg="Deleproctophylla">Deleproctophylla</tp:taxon-name-part></tp:taxon-name></italic> species, the ectoproct branch develops inward or dorsally (i.e., <italic><tp:taxon-name><tp:taxon-name-part taxon-name-part-type="genus" reg="Deleproctophylla">D.</tp:taxon-name-part> <tp:taxon-name-part taxon-name-part-type="species" reg="gelini">gelini</tp:taxon-name-part></tp:taxon-name></italic>), while in the sympatric species of <italic><tp:taxon-name><tp:taxon-name-part taxon-name-part-type="genus" reg="Bubopsis">Bubopsis</tp:taxon-name-part></tp:taxon-name></italic>, the branch extends basally and ventrally. These traits, combined with the characteristic pigmentation pattern of <italic><tp:taxon-name><tp:taxon-name-part taxon-name-part-type="genus" reg="Deleproctophylla">Deleproctophylla</tp:taxon-name-part></tp:taxon-name></italic>, allow easy identification from other ascalaphid genera with elongated ectoproct. In addition, to the obvious coloration differences, <italic><tp:taxon-name><tp:taxon-name-part taxon-name-part-type="genus" reg="Deleproctophylla">Deleproctophylla</tp:taxon-name-part></tp:taxon-name></italic> is immediately set apart from <italic><tp:taxon-name><tp:taxon-name-part taxon-name-part-type="genus" reg="Libelloides">Libelloides</tp:taxon-name-part></tp:taxon-name></italic> in the shape of the male ectoproct, which is proportionally shorter, simpler in shape and lacking branch in the latter. However, these two genera share a similar conformation of the <abbrev xmlns:xlink="http://www.w3.org/1999/xlink" xlink:title="gonocoxite 9" xlink:type="simple">gx9</abbrev>+11 complex, especially in the shape of <abbrev xmlns:xlink="http://www.w3.org/1999/xlink" xlink:title="gonocoxite 9" xlink:type="simple">gx9</abbrev>. The larvae of these two genera are also very similar in body shape, tooth arrangement, and the position, development, and shape of thoracic and abdominal series of scolus-like processus. The larvae of <italic><tp:taxon-name><tp:taxon-name-part taxon-name-part-type="genus" reg="Deleproctophylla">Deleproctophylla</tp:taxon-name-part></tp:taxon-name></italic> can be distinguished by those of <italic><tp:taxon-name><tp:taxon-name-part taxon-name-part-type="genus" reg="Libelloides">Libelloides</tp:taxon-name-part></tp:taxon-name></italic> in the head capsule, which is not dilated posteriorly and the dolichasters covering the body, which are mostly stick-shaped and do not expand apically into a wide rosette (<xref ref-type="bibr" rid="B14">Badano and Pantaleoni 2014</xref>).</p></tp:treatment-sec><tp:treatment-sec sec-type="Remarks"><title>Remarks.</title><p>One of the most unusual features of <italic><tp:taxon-name><tp:taxon-name-part taxon-name-part-type="genus" reg="Deleproctophylla">Deleproctophylla</tp:taxon-name-part></tp:taxon-name></italic> is the presence of the so-called phylla, large, paired, membranous, leaf-shaped structures protruding from the female abdomen (Figs <xref ref-type="fig" rid="F2">2F</xref>, <xref ref-type="fig" rid="F3">3F</xref>) (H. <xref ref-type="bibr" rid="B11">Aspöck et al. 1980</xref>; <xref ref-type="bibr" rid="B106">Tjeder 1992</xref>). The genus name derives from this trait. The phylla consist of the male spermatophore, which remains attached to the female genital opening after mating but is shed when she lays eggs. The evolutionary significance of this prominent structure remains unclear, but it may serve to reduce competition between males by preventing remating with an already fertilized female. In a few other ascalaphid genera, such as <italic><tp:taxon-name><tp:taxon-name-part taxon-name-part-type="genus" reg="Bubopsis">Bubopsis</tp:taxon-name-part></tp:taxon-name></italic> McLachlan, females also retain the spermatophore after mating, but in none of them are these structures as large and striking as in <italic><tp:taxon-name><tp:taxon-name-part taxon-name-part-type="genus" reg="Deleproctophylla">Deleproctophylla</tp:taxon-name-part></tp:taxon-name></italic>.</p><fig id="F2" position="float" orientation="portrait"><object-id xmlns:xlink="http://www.w3.org/1999/xlink" content-type="doi" xlink:type="simple">10.3897/zookeys.1267.173792.figure2</object-id><object-id xmlns:xlink="http://www.w3.org/1999/xlink" content-type="arpha" xlink:type="simple">B5E7766D-40B4-5087-A82C-C0D1226F8FEE</object-id><label>Figure 2.</label><caption><p>Habitus of <italic><tp:taxon-name><tp:taxon-name-part taxon-name-part-type="genus" reg="Deleproctophylla">Deleproctophylla</tp:taxon-name-part></tp:taxon-name></italic> spp. <bold>A, C, E, G</bold>. Male; <bold>B, D, F, H</bold>. Female; <bold>A, B</bold>. <italic><tp:taxon-name><tp:taxon-name-part taxon-name-part-type="genus" reg="Deleproctophylla">D.</tp:taxon-name-part> <tp:taxon-name-part taxon-name-part-type="species" reg="australis">australis</tp:taxon-name-part></tp:taxon-name></italic> (Fabricius, 1787), Grosseto (Italy); <bold>C, D</bold>. <italic><tp:taxon-name><tp:taxon-name-part taxon-name-part-type="genus" reg="Deleproctophylla">D.</tp:taxon-name-part> <tp:taxon-name-part taxon-name-part-type="species" reg="bleusei">bleusei</tp:taxon-name-part></tp:taxon-name></italic> Kimmins, 1949, Fes (Morocco); <bold>E, F</bold>. <italic><tp:taxon-name><tp:taxon-name-part taxon-name-part-type="genus" reg="Deleproctophylla">D.</tp:taxon-name-part> <tp:taxon-name-part taxon-name-part-type="species" reg="dandizenor">dandizenor</tp:taxon-name-part></tp:taxon-name></italic> Badano, Zheng, U. Aspöck &amp; Dobosz, sp. nov., male holotype and female paratype, Kunar (Afghanistan); <bold>G, H</bold>. <italic><tp:taxon-name><tp:taxon-name-part taxon-name-part-type="genus" reg="Deleproctophylla">D.</tp:taxon-name-part> <tp:taxon-name-part taxon-name-part-type="species" reg="dusmeti">dusmeti</tp:taxon-name-part></tp:taxon-name></italic> (Navás, 1914), Saint-Paul-et-Valmalle (France).</p></caption><graphic xmlns:xlink="http://www.w3.org/1999/xlink" xlink:href="zookeys-1267-197_article-173792__-g002.jpg" id="oo_1520594.jpg" position="float" orientation="portrait" xlink:type="simple"><uri content-type="original_file" xlink:type="simple">https://binary.pensoft.net/fig/1520594</uri></graphic></fig><fig id="F3" position="float" orientation="portrait"><object-id xmlns:xlink="http://www.w3.org/1999/xlink" content-type="doi" xlink:type="simple">10.3897/zookeys.1267.173792.figure3</object-id><object-id xmlns:xlink="http://www.w3.org/1999/xlink" content-type="arpha" xlink:type="simple">39265005-49D1-5CB3-9B84-A937B174BDE7</object-id><label>Figure 3.</label><caption><p>Habitus of <italic><tp:taxon-name><tp:taxon-name-part taxon-name-part-type="genus" reg="Deleproctophylla">Deleproctophylla</tp:taxon-name-part></tp:taxon-name></italic> spp. <bold>A, C, E</bold>. Male; <bold>B, D, F</bold>. Female; <bold>A, B</bold>. <italic><tp:taxon-name><tp:taxon-name-part taxon-name-part-type="genus" reg="Deleproctophylla">D.</tp:taxon-name-part> <tp:taxon-name-part taxon-name-part-type="species" reg="gelini">gelini</tp:taxon-name-part></tp:taxon-name></italic> (Navás, 1919), Guigou (Morocco); <bold>C, D</bold>. <italic><tp:taxon-name><tp:taxon-name-part taxon-name-part-type="genus" reg="Deleproctophylla">D.</tp:taxon-name-part> <tp:taxon-name-part taxon-name-part-type="species" reg="tengri">tengri</tp:taxon-name-part></tp:taxon-name></italic> Zheng, Badano, H. Aspöck &amp; Liu, sp. nov., Xinjiang (China); <bold>E, F</bold>. <italic><tp:taxon-name><tp:taxon-name-part taxon-name-part-type="genus" reg="Deleproctophylla">D.</tp:taxon-name-part> <tp:taxon-name-part taxon-name-part-type="species" reg="variegata">variegata</tp:taxon-name-part></tp:taxon-name></italic> (Klug, 1834), Cyprus.</p></caption><graphic xmlns:xlink="http://www.w3.org/1999/xlink" xlink:href="zookeys-1267-197_article-173792__-g003.jpg" id="oo_1520595.jpg" position="float" orientation="portrait" xlink:type="simple"><uri content-type="original_file" xlink:type="simple">https://binary.pensoft.net/fig/1520595</uri></graphic></fig></tp:treatment-sec><tp:treatment-sec><!--Section generated to contain objects referenced in tp:taxon-treatment.--><fig id="F4" position="float" orientation="portrait"><object-id xmlns:xlink="http://www.w3.org/1999/xlink" content-type="doi" xlink:type="simple">10.3897/zookeys.1267.173792.figure4</object-id><object-id xmlns:xlink="http://www.w3.org/1999/xlink" content-type="arpha" xlink:type="simple">110138B5-D06C-5B6B-8ADD-77EC1863D2A2</object-id><label>Figure 4.</label><caption><p>Variation of wing patterns in <italic><tp:taxon-name><tp:taxon-name-part taxon-name-part-type="genus" reg="Deleproctophylla">Deleproctophylla</tp:taxon-name-part></tp:taxon-name></italic> spp. <bold>A</bold>. <italic><tp:taxon-name><tp:taxon-name-part taxon-name-part-type="genus" reg="Deleproctophylla">D.</tp:taxon-name-part> <tp:taxon-name-part taxon-name-part-type="species" reg="australis">australis</tp:taxon-name-part></tp:taxon-name></italic> (Fabricius, 1787), Crete (Greece); <bold>B</bold>. <italic><tp:taxon-name><tp:taxon-name-part taxon-name-part-type="genus" reg="Deleproctophylla">D.</tp:taxon-name-part> <tp:taxon-name-part taxon-name-part-type="species" reg="australis">australis</tp:taxon-name-part></tp:taxon-name></italic>, Alghero, Sardinia (Italy); <bold>C</bold>. <italic><tp:taxon-name><tp:taxon-name-part taxon-name-part-type="genus" reg="Deleproctophylla">D.</tp:taxon-name-part> <tp:taxon-name-part taxon-name-part-type="species" reg="australis">australis</tp:taxon-name-part></tp:taxon-name></italic>, Grosseto (Italy); <bold>D</bold>. <italic><tp:taxon-name><tp:taxon-name-part taxon-name-part-type="genus" reg="Deleproctophylla">D.</tp:taxon-name-part> <tp:taxon-name-part taxon-name-part-type="species" reg="australis">australis</tp:taxon-name-part></tp:taxon-name></italic>, Balikesir (Turkey); <bold>E</bold>. <italic><tp:taxon-name><tp:taxon-name-part taxon-name-part-type="genus" reg="Deleproctophylla">D.</tp:taxon-name-part> <tp:taxon-name-part taxon-name-part-type="species" reg="bleusei">bleusei</tp:taxon-name-part></tp:taxon-name></italic> Kimmins, 1949, Fes (Morocco); <bold>F</bold>. <italic><tp:taxon-name><tp:taxon-name-part taxon-name-part-type="genus" reg="Deleproctophylla">D.</tp:taxon-name-part> <tp:taxon-name-part taxon-name-part-type="species" reg="bleusei">bleusei</tp:taxon-name-part></tp:taxon-name></italic>, Cabo de Gata (Spain); <bold>G</bold>. <italic><tp:taxon-name><tp:taxon-name-part taxon-name-part-type="genus" reg="Deleproctophylla">D.</tp:taxon-name-part> <tp:taxon-name-part taxon-name-part-type="species" reg="dusmeti">dusmeti</tp:taxon-name-part></tp:taxon-name></italic> (Navás, 1914), Saint-Paul-et-Valmalle (France); <bold>H</bold>. <italic><tp:taxon-name><tp:taxon-name-part taxon-name-part-type="genus" reg="Deleproctophylla">D.</tp:taxon-name-part> <tp:taxon-name-part taxon-name-part-type="species" reg="dusmeti">dusmeti</tp:taxon-name-part></tp:taxon-name></italic>, Villeneuve-Loubet (France).</p></caption><graphic xmlns:xlink="http://www.w3.org/1999/xlink" xlink:href="zookeys-1267-197_article-173792__-g004.jpg" id="oo_1520596.jpg" position="float" orientation="portrait" xlink:type="simple"><uri content-type="original_file" xlink:type="simple">https://binary.pensoft.net/fig/1520596</uri></graphic></fig><fig id="F5" position="float" orientation="portrait"><object-id xmlns:xlink="http://www.w3.org/1999/xlink" content-type="doi" xlink:type="simple">10.3897/zookeys.1267.173792.figure5</object-id><object-id xmlns:xlink="http://www.w3.org/1999/xlink" content-type="arpha" xlink:type="simple">9237556F-DE28-5D3A-97CC-EB4C91897B8B</object-id><label>Figure 5.</label><caption><p>Head capsule of the larvae of <italic><tp:taxon-name><tp:taxon-name-part taxon-name-part-type="genus" reg="Deleproctophylla">Deleproctophylla</tp:taxon-name-part></tp:taxon-name></italic> spp. <bold>A, B</bold>. <italic><tp:taxon-name><tp:taxon-name-part taxon-name-part-type="genus" reg="Deleproctophylla">D.</tp:taxon-name-part> <tp:taxon-name-part taxon-name-part-type="species" reg="australis">australis</tp:taxon-name-part></tp:taxon-name></italic> (Fabricius, 1787); <bold>A</bold>. Head, dorsal view; <bold>B</bold>. Head, ventral view; <bold>C, D</bold>. <italic><tp:taxon-name><tp:taxon-name-part taxon-name-part-type="genus" reg="Deleproctophylla">D.</tp:taxon-name-part> <tp:taxon-name-part taxon-name-part-type="species" reg="dusmeti">dusmeti</tp:taxon-name-part></tp:taxon-name></italic> (Navás, 1914); <bold>C</bold>. Head, dorsal view; <bold>D</bold>. Head, ventral view.</p></caption><graphic xmlns:xlink="http://www.w3.org/1999/xlink" xlink:href="zookeys-1267-197_article-173792__-g005.jpg" id="oo_1520597.jpg" position="float" orientation="portrait" xlink:type="simple"><uri content-type="original_file" xlink:type="simple">https://binary.pensoft.net/fig/1520597</uri></graphic></fig><fig id="F6" position="float" orientation="portrait"><object-id xmlns:xlink="http://www.w3.org/1999/xlink" content-type="doi" xlink:type="simple">10.3897/zookeys.1267.173792.figure6</object-id><object-id xmlns:xlink="http://www.w3.org/1999/xlink" content-type="arpha" xlink:type="simple">9E515074-6F88-50F6-91F3-7DC701E36C2F</object-id><label>Figure 6.</label><caption><p><italic><tp:taxon-name><tp:taxon-name-part taxon-name-part-type="genus" reg="Deleproctophylla">Deleproctophylla</tp:taxon-name-part> <tp:taxon-name-part taxon-name-part-type="species" reg="australis">australis</tp:taxon-name-part></tp:taxon-name></italic> (Fabricius, 1787), adult. <bold>A</bold>. Habitus, Nomadelfia (Italy); <bold>B</bold>. Head, frontal view, Balikesir (Turkey); <bold>C</bold>. Head and thorax, dorsal view, Balikesir (Turkey); <bold>D</bold>. Head and thorax, lateral view. Abbreviations: C costa <abbrev xmlns:xlink="http://www.w3.org/1999/xlink" xlink:title="subcosta" xlink:type="simple">Sc</abbrev> subcosta <abbrev xmlns:xlink="http://www.w3.org/1999/xlink" xlink:title="radius anterior" xlink:type="simple">RA</abbrev> radius anterior <abbrev xmlns:xlink="http://www.w3.org/1999/xlink" xlink:title="radius posterior" xlink:type="simple">RP</abbrev> radius posterior <abbrev xmlns:xlink="http://www.w3.org/1999/xlink" xlink:title="media anterior" xlink:type="simple">MA</abbrev> media anterior <abbrev xmlns:xlink="http://www.w3.org/1999/xlink" xlink:title="media posterior" xlink:type="simple">MP</abbrev> media posterior <abbrev xmlns:xlink="http://www.w3.org/1999/xlink" xlink:title="cubitus anterior" xlink:type="simple">CuA</abbrev> cubitus anterior <abbrev xmlns:xlink="http://www.w3.org/1999/xlink" xlink:title="cubitus posterior" xlink:type="simple">CuP</abbrev> cubitus posterior A anal veins.</p></caption><graphic xmlns:xlink="http://www.w3.org/1999/xlink" xlink:href="zookeys-1267-197_article-173792__-g006.jpg" id="oo_1520598.jpg" position="float" orientation="portrait" xlink:type="simple"><uri content-type="original_file" xlink:type="simple">https://binary.pensoft.net/fig/1520598</uri></graphic></fig><fig id="F7" position="float" orientation="portrait"><object-id xmlns:xlink="http://www.w3.org/1999/xlink" content-type="doi" xlink:type="simple">10.3897/zookeys.1267.173792.figure7</object-id><object-id xmlns:xlink="http://www.w3.org/1999/xlink" content-type="arpha" xlink:type="simple">B5C92B1B-B4ED-5F39-B018-DA1E59E75CEB</object-id><label>Figure 7.</label><caption><p><italic><tp:taxon-name><tp:taxon-name-part taxon-name-part-type="genus" reg="Deleproctophylla">Deleproctophylla</tp:taxon-name-part> <tp:taxon-name-part taxon-name-part-type="species" reg="australis">australis</tp:taxon-name-part></tp:taxon-name></italic> (Fabricius, 1787), adult, Nomadelfia (Italy). Male terminalia: <bold>A</bold>. Dorsal view; <bold>B</bold>. Ventral view; <bold>C</bold>. Lateral view. Female terminalia: <bold>D</bold>. Ventral view; <bold>E</bold>. Lateral view. Male genitalia: <bold>F</bold>. Ventral view; <bold>G</bold>. Anteroventral view; <bold>H</bold>. Caudal view; <bold>I</bold>. Lateral view; <bold>J</bold>. Dorsal view. Abbreviations: ect ectoproct <abbrev xmlns:xlink="http://www.w3.org/1999/xlink" xlink:title="branch of ectoproct" xlink:type="simple">br</abbrev> branch of ectoproct <abbrev xmlns:xlink="http://www.w3.org/1999/xlink" xlink:title="tergite 8" xlink:type="simple">T8</abbrev> tergite 8 S8 sternite 8 <abbrev xmlns:xlink="http://www.w3.org/1999/xlink" xlink:title="gonocoxite 8" xlink:type="simple">gx8</abbrev> gonocoxite 8 <abbrev xmlns:xlink="http://www.w3.org/1999/xlink" xlink:title="gonapophysis 8" xlink:type="simple">gp8</abbrev> gonapophysis 8 <abbrev xmlns:xlink="http://www.w3.org/1999/xlink" xlink:title="tergite 9" xlink:type="simple">T9</abbrev> tergite 9 <abbrev xmlns:xlink="http://www.w3.org/1999/xlink" xlink:title="sternite 9" xlink:type="simple">S9</abbrev> sternite 9 <abbrev xmlns:xlink="http://www.w3.org/1999/xlink" xlink:title="gonocoxite 9" xlink:type="simple">gx9</abbrev> gonocoxite 9 <abbrev xmlns:xlink="http://www.w3.org/1999/xlink" xlink:title="gonoapophysis 9" xlink:type="simple">gp9</abbrev> gonoapophysis 9 <abbrev xmlns:xlink="http://www.w3.org/1999/xlink" xlink:title="gonocoxite 11" xlink:type="simple">gx11</abbrev> gonocoxite 11.</p></caption><graphic xmlns:xlink="http://www.w3.org/1999/xlink" xlink:href="zookeys-1267-197_article-173792__-g007.jpg" id="oo_1520599.jpg" position="float" orientation="portrait" xlink:type="simple"><uri content-type="original_file" xlink:type="simple">https://binary.pensoft.net/fig/1520599</uri></graphic></fig><fig id="F8" position="float" orientation="portrait"><object-id xmlns:xlink="http://www.w3.org/1999/xlink" content-type="doi" xlink:type="simple">10.3897/zookeys.1267.173792.figure8</object-id><object-id xmlns:xlink="http://www.w3.org/1999/xlink" content-type="arpha" xlink:type="simple">000227A7-99EB-5DC1-A885-7471F0C5FB0D</object-id><label>Figure 8.</label><caption><p><italic><tp:taxon-name><tp:taxon-name-part taxon-name-part-type="genus" reg="Deleproctophylla">Deleproctophylla</tp:taxon-name-part> <tp:taxon-name-part taxon-name-part-type="species" reg="australis">australis</tp:taxon-name-part></tp:taxon-name></italic> (Fabricius, 1787), live specimens, Nomadelfia (Italy). <bold>A, B</bold>. Female adult, laying eggs; <bold>C</bold>. Male adult; <bold>D</bold>. Eggs on a branch. Photos by YZ.</p></caption><graphic xmlns:xlink="http://www.w3.org/1999/xlink" xlink:href="zookeys-1267-197_article-173792__-g008.jpg" id="oo_1520600.jpg" position="float" orientation="portrait" xlink:type="simple"><uri content-type="original_file" xlink:type="simple">https://binary.pensoft.net/fig/1520600</uri></graphic></fig><fig id="F9" position="float" orientation="portrait"><object-id xmlns:xlink="http://www.w3.org/1999/xlink" content-type="doi" xlink:type="simple">10.3897/zookeys.1267.173792.figure9</object-id><object-id xmlns:xlink="http://www.w3.org/1999/xlink" content-type="arpha" xlink:type="simple">E51A00AB-9EB7-515C-8A0A-BAE8C48110A3</object-id><label>Figure 9.</label><caption><p><italic><tp:taxon-name><tp:taxon-name-part taxon-name-part-type="genus" reg="Deleproctophylla">Deleproctophylla</tp:taxon-name-part> <tp:taxon-name-part taxon-name-part-type="species" reg="bleusei">bleusei</tp:taxon-name-part></tp:taxon-name></italic> Kimmins, 1949, Fes (Morocco). <bold>A</bold>. Habitus; <bold>B</bold>. Head, frontal view; <bold>C</bold>. Head and thorax, dorsal view; <bold>D</bold>. Head and thorax, lateral view.</p></caption><graphic xmlns:xlink="http://www.w3.org/1999/xlink" xlink:href="zookeys-1267-197_article-173792__-g009.jpg" id="oo_1520601.jpg" position="float" orientation="portrait" xlink:type="simple"><uri content-type="original_file" xlink:type="simple">https://binary.pensoft.net/fig/1520601</uri></graphic></fig><fig id="F10" position="float" orientation="portrait"><object-id xmlns:xlink="http://www.w3.org/1999/xlink" content-type="doi" xlink:type="simple">10.3897/zookeys.1267.173792.figure10</object-id><object-id xmlns:xlink="http://www.w3.org/1999/xlink" content-type="arpha" xlink:type="simple">C6EB7BE2-3DAA-5213-9EEC-6FA0A8CF7B36</object-id><label>Figure 10.</label><caption><p><italic><tp:taxon-name><tp:taxon-name-part taxon-name-part-type="genus" reg="Deleproctophylla">Deleproctophylla</tp:taxon-name-part> <tp:taxon-name-part taxon-name-part-type="species" reg="bleusei">bleusei</tp:taxon-name-part></tp:taxon-name></italic> Kimmins, 1949, Fes (Morocco). Male terminalia: <bold>A</bold>. Dorsal view; <bold>B</bold>. Ventral view; <bold>C</bold>. Lateral view. Female terminalia: <bold>D</bold>. Ventral view; <bold>E</bold>. Lateral view. Male genitalia: <bold>F</bold>. Ventral view; <bold>G</bold>. Anteroventral view; <bold>H</bold>. Caudal view; <bold>I</bold>. Lateral view; <bold>J</bold>. Dorsal view.</p></caption><graphic xmlns:xlink="http://www.w3.org/1999/xlink" xlink:href="zookeys-1267-197_article-173792__-g010.jpg" id="oo_1520602.jpg" position="float" orientation="portrait" xlink:type="simple"><uri content-type="original_file" xlink:type="simple">https://binary.pensoft.net/fig/1520602</uri></graphic></fig><fig id="F11" position="float" orientation="portrait"><object-id xmlns:xlink="http://www.w3.org/1999/xlink" content-type="doi" xlink:type="simple">10.3897/zookeys.1267.173792.figure11</object-id><object-id xmlns:xlink="http://www.w3.org/1999/xlink" content-type="arpha" xlink:type="simple">E6EB848D-D5C6-534F-AC12-143DC75FAC0F</object-id><label>Figure 11.</label><caption><p><italic><tp:taxon-name><tp:taxon-name-part taxon-name-part-type="genus" reg="Deleproctophylla">Deleproctophylla</tp:taxon-name-part> <tp:taxon-name-part taxon-name-part-type="species" reg="dandizenor">dandizenor</tp:taxon-name-part></tp:taxon-name></italic> Badano, Zheng, U. Aspöck &amp; Dobosz, sp. nov., Kunar (Afghanistan). <bold>A</bold>. Habitus; <bold>B</bold>. Head, frontal view; <bold>C</bold>. Head and thorax, dorsal view; <bold>D</bold>. Head and thorax, lateral view.</p></caption><graphic xmlns:xlink="http://www.w3.org/1999/xlink" xlink:href="zookeys-1267-197_article-173792__-g011.jpg" id="oo_1520603.jpg" position="float" orientation="portrait" xlink:type="simple"><uri content-type="original_file" xlink:type="simple">https://binary.pensoft.net/fig/1520603</uri></graphic></fig><fig id="F12" position="float" orientation="portrait"><object-id xmlns:xlink="http://www.w3.org/1999/xlink" content-type="doi" xlink:type="simple">10.3897/zookeys.1267.173792.figure12</object-id><object-id xmlns:xlink="http://www.w3.org/1999/xlink" content-type="arpha" xlink:type="simple">711DF244-4179-5C3F-AD56-A0E785044AFB</object-id><label>Figure 12.</label><caption><p><italic><tp:taxon-name><tp:taxon-name-part taxon-name-part-type="genus" reg="Deleproctophylla">Deleproctophylla</tp:taxon-name-part> <tp:taxon-name-part taxon-name-part-type="species" reg="dandizenor">dandizenor</tp:taxon-name-part></tp:taxon-name></italic> Badano, Zheng, U. Aspöck &amp; Dobosz, sp. nov., Kunar (Afghanistan). Male terminalia of holotype: <bold>A</bold>. Dorsal view; <bold>B</bold>. Ventral view; <bold>C</bold>. Lateral view. Female terminalia of paratype: <bold>D</bold>. Ventral view; <bold>E</bold>. Lateral view. Male genitalia of holotype: <bold>F</bold>. Ventral view; <bold>G</bold>. Anteroventral view; <bold>H</bold>. Caudal view; <bold>I</bold>. Lateral view; <bold>J</bold>. Dorsal view.</p></caption><graphic xmlns:xlink="http://www.w3.org/1999/xlink" xlink:href="zookeys-1267-197_article-173792__-g012.jpg" id="oo_1520604.jpg" position="float" orientation="portrait" xlink:type="simple"><uri content-type="original_file" xlink:type="simple">https://binary.pensoft.net/fig/1520604</uri></graphic></fig><fig id="F13" position="float" orientation="portrait"><object-id xmlns:xlink="http://www.w3.org/1999/xlink" content-type="doi" xlink:type="simple">10.3897/zookeys.1267.173792.figure13</object-id><object-id xmlns:xlink="http://www.w3.org/1999/xlink" content-type="arpha" xlink:type="simple">5862B26C-952D-5E72-8F00-F92441EBCE25</object-id><label>Figure 13.</label><caption><p><italic><tp:taxon-name><tp:taxon-name-part taxon-name-part-type="genus" reg="Deleproctophylla">Deleproctophylla</tp:taxon-name-part> <tp:taxon-name-part taxon-name-part-type="species" reg="dusmeti">dusmeti</tp:taxon-name-part></tp:taxon-name></italic> (Navás, 1914). <bold>A</bold>. Habitus, Saint-Paul-et-Valmalle (France); <bold>B</bold>. Head, frontal view, Toulon (France); <bold>C</bold>. Head and thorax, dorsal view, Toulon (France); <bold>D</bold>. Head and thorax, lateral view, Besse-sur-Issole (France). Abbreviations: C costa <abbrev xmlns:xlink="http://www.w3.org/1999/xlink" xlink:title="subcosta" xlink:type="simple">Sc</abbrev> subcosta <abbrev xmlns:xlink="http://www.w3.org/1999/xlink" xlink:title="radius anterior" xlink:type="simple">RA</abbrev> radius anterior <abbrev xmlns:xlink="http://www.w3.org/1999/xlink" xlink:title="radius posterior" xlink:type="simple">RP</abbrev> radius posterior <abbrev xmlns:xlink="http://www.w3.org/1999/xlink" xlink:title="media anterior" xlink:type="simple">MA</abbrev> media anterior <abbrev xmlns:xlink="http://www.w3.org/1999/xlink" xlink:title="media posterior" xlink:type="simple">MP</abbrev> media posterior <abbrev xmlns:xlink="http://www.w3.org/1999/xlink" xlink:title="cubitus anterior" xlink:type="simple">CuA</abbrev> cubitus anterior <abbrev xmlns:xlink="http://www.w3.org/1999/xlink" xlink:title="cubitus posterior" xlink:type="simple">CuP</abbrev> cubitus posterior A anal veins.</p></caption><graphic xmlns:xlink="http://www.w3.org/1999/xlink" xlink:href="zookeys-1267-197_article-173792__-g013.jpg" id="oo_1520605.jpg" position="float" orientation="portrait" xlink:type="simple"><uri content-type="original_file" xlink:type="simple">https://binary.pensoft.net/fig/1520605</uri></graphic></fig><fig id="F14" position="float" orientation="portrait"><object-id xmlns:xlink="http://www.w3.org/1999/xlink" content-type="doi" xlink:type="simple">10.3897/zookeys.1267.173792.figure14</object-id><object-id xmlns:xlink="http://www.w3.org/1999/xlink" content-type="arpha" xlink:type="simple">210FD0DF-F4F0-5B2E-A9A4-36357D5902D0</object-id><label>Figure 14.</label><caption><p><italic><tp:taxon-name><tp:taxon-name-part taxon-name-part-type="genus" reg="Deleproctophylla">Deleproctophylla</tp:taxon-name-part> <tp:taxon-name-part taxon-name-part-type="species" reg="dusmeti">dusmeti</tp:taxon-name-part></tp:taxon-name></italic> (Navás, 1914), Madrid (Spain). Male terminalia: <bold>A</bold>. Dorsal view; <bold>B</bold>. Ventral view; <bold>C</bold>. Lateral view. Female terminalia: <bold>D</bold>. Ventral view; <bold>E</bold>. Lateral view. Male genitalia: <bold>F</bold>. Ventral view; <bold>G</bold>. Anteroventral view; <bold>H</bold>. Caudal view; <bold>I</bold>. Lateral view; <bold>J</bold>. Dorsal view. Abbreviations: ect ectoproct <abbrev xmlns:xlink="http://www.w3.org/1999/xlink" xlink:title="branch of ectoproct" xlink:type="simple">br</abbrev> branch of ectoproct <abbrev xmlns:xlink="http://www.w3.org/1999/xlink" xlink:title="tergite 8" xlink:type="simple">T8</abbrev> tergite 8 S8 sternite 8 <abbrev xmlns:xlink="http://www.w3.org/1999/xlink" xlink:title="gonocoxite 8" xlink:type="simple">gx8</abbrev> gonocoxite 8 <abbrev xmlns:xlink="http://www.w3.org/1999/xlink" xlink:title="gonapophysis 8" xlink:type="simple">gp8</abbrev> gonapophysis 8 <abbrev xmlns:xlink="http://www.w3.org/1999/xlink" xlink:title="tergite 9" xlink:type="simple">T9</abbrev> tergite 9 <abbrev xmlns:xlink="http://www.w3.org/1999/xlink" xlink:title="sternite 9" xlink:type="simple">S9</abbrev> sternite 9 <abbrev xmlns:xlink="http://www.w3.org/1999/xlink" xlink:title="gonocoxite 9" xlink:type="simple">gx9</abbrev> gonocoxite 9 <abbrev xmlns:xlink="http://www.w3.org/1999/xlink" xlink:title="gonoapophysis 9" xlink:type="simple">gp9</abbrev> gonapophysis 9 <abbrev xmlns:xlink="http://www.w3.org/1999/xlink" xlink:title="gonocoxite 11" xlink:type="simple">gx11</abbrev> gonocoxite 11.</p></caption><graphic xmlns:xlink="http://www.w3.org/1999/xlink" xlink:href="zookeys-1267-197_article-173792__-g014.jpg" id="oo_1520606.jpg" position="float" orientation="portrait" xlink:type="simple"><uri content-type="original_file" xlink:type="simple">https://binary.pensoft.net/fig/1520606</uri></graphic></fig><fig id="F15" position="float" orientation="portrait"><object-id xmlns:xlink="http://www.w3.org/1999/xlink" content-type="doi" xlink:type="simple">10.3897/zookeys.1267.173792.figure15</object-id><object-id xmlns:xlink="http://www.w3.org/1999/xlink" content-type="arpha" xlink:type="simple">FB3BD96A-0F74-574E-8E19-E4BBD8BEEF02</object-id><label>Figure 15.</label><caption><p><italic><tp:taxon-name><tp:taxon-name-part taxon-name-part-type="genus" reg="Deleproctophylla">Deleproctophylla</tp:taxon-name-part> <tp:taxon-name-part taxon-name-part-type="species" reg="gelini">gelini</tp:taxon-name-part></tp:taxon-name></italic> (Navás, 1919), Guigou (Morocco). <bold>A</bold>. Habitus; <bold>B</bold>. Head, frontal view; <bold>C</bold>. Head and thorax, dorsal view; <bold>D</bold>. Head and thorax, lateral view.</p></caption><graphic xmlns:xlink="http://www.w3.org/1999/xlink" xlink:href="zookeys-1267-197_article-173792__-g015.jpg" id="oo_1520607.jpg" position="float" orientation="portrait" xlink:type="simple"><uri content-type="original_file" xlink:type="simple">https://binary.pensoft.net/fig/1520607</uri></graphic></fig><fig id="F16" position="float" orientation="portrait"><object-id xmlns:xlink="http://www.w3.org/1999/xlink" content-type="doi" xlink:type="simple">10.3897/zookeys.1267.173792.figure16</object-id><object-id xmlns:xlink="http://www.w3.org/1999/xlink" content-type="arpha" xlink:type="simple">D49A0CE5-3839-5C57-9993-1CB04F075E17</object-id><label>Figure 16.</label><caption><p><italic><tp:taxon-name><tp:taxon-name-part taxon-name-part-type="genus" reg="Deleproctophylla">Deleproctophylla</tp:taxon-name-part> <tp:taxon-name-part taxon-name-part-type="species" reg="gelini">gelini</tp:taxon-name-part></tp:taxon-name></italic> (Navás, 1919), Guigou (Morocco). Male terminalia: <bold>A</bold>. Dorsal view; <bold>B</bold>. Ventral view; <bold>C</bold>. Lateral view. Female terminalia: <bold>D</bold>. Ventral view; <bold>E</bold>. Lateral view. Male genitalia: <bold>F</bold>. Ventral view; <bold>G</bold>. Anteroventral view; <bold>H</bold>. Caudal view; <bold>I</bold>. Lateral view; <bold>J</bold>. Dorsal view.</p></caption><graphic xmlns:xlink="http://www.w3.org/1999/xlink" xlink:href="zookeys-1267-197_article-173792__-g016.jpg" id="oo_1520608.jpg" position="float" orientation="portrait" xlink:type="simple"><uri content-type="original_file" xlink:type="simple">https://binary.pensoft.net/fig/1520608</uri></graphic></fig><fig id="F17" position="float" orientation="portrait"><object-id xmlns:xlink="http://www.w3.org/1999/xlink" content-type="doi" xlink:type="simple">10.3897/zookeys.1267.173792.figure17</object-id><object-id xmlns:xlink="http://www.w3.org/1999/xlink" content-type="arpha" xlink:type="simple">9A388036-4B6B-5FCC-8EF9-27434C7E9161</object-id><label>Figure 17.</label><caption><p><italic><tp:taxon-name><tp:taxon-name-part taxon-name-part-type="genus" reg="Deleproctophylla">Deleproctophylla</tp:taxon-name-part> <tp:taxon-name-part taxon-name-part-type="species" reg="tengri">tengri</tp:taxon-name-part></tp:taxon-name></italic> Zheng, Badano, H. Aspöck &amp; Liu, sp. nov., adult, Xinjiang (China). <bold>A</bold>. Habitus, paratype female; <bold>B</bold>. Head, frontal view, holotype male; <bold>C</bold>. Head and thorax, dorsal view, holotype male; <bold>D</bold>. Head and thorax, lateral view, holotype male.</p></caption><graphic xmlns:xlink="http://www.w3.org/1999/xlink" xlink:href="zookeys-1267-197_article-173792__-g017.jpg" id="oo_1520609.jpg" position="float" orientation="portrait" xlink:type="simple"><uri content-type="original_file" xlink:type="simple">https://binary.pensoft.net/fig/1520609</uri></graphic></fig><fig id="F18" position="float" orientation="portrait"><object-id xmlns:xlink="http://www.w3.org/1999/xlink" content-type="doi" xlink:type="simple">10.3897/zookeys.1267.173792.figure18</object-id><object-id xmlns:xlink="http://www.w3.org/1999/xlink" content-type="arpha" xlink:type="simple">DF2C1AD4-1528-5A47-ADAD-C14A9C3594D6</object-id><label>Figure 18.</label><caption><p><italic><tp:taxon-name><tp:taxon-name-part taxon-name-part-type="genus" reg="Deleproctophylla">Deleproctophylla</tp:taxon-name-part> <tp:taxon-name-part taxon-name-part-type="species" reg="tengri">tengri</tp:taxon-name-part></tp:taxon-name></italic> Zheng, Badano, H. Aspöck &amp; Liu, sp. nov., adult, Xinjiang (China). Male terminalia of holotype: <bold>A</bold>. Dorsal view; <bold>B</bold>. Ventral view; <bold>C</bold>. Lateral view. Female terminalia of paratype: <bold>D</bold>. Ventral view; <bold>E</bold>. Lateral view. Male genitalia of holotype: <bold>F</bold>. Ventral view; <bold>G</bold>. Anteroventral view; <bold>H</bold>. Caudal view; <bold>I</bold>. Lateral view; <bold>J</bold>. Dorsal view.</p></caption><graphic xmlns:xlink="http://www.w3.org/1999/xlink" xlink:href="zookeys-1267-197_article-173792__-g018.jpg" id="oo_1520610.jpg" position="float" orientation="portrait" xlink:type="simple"><uri content-type="original_file" xlink:type="simple">https://binary.pensoft.net/fig/1520610</uri></graphic></fig><fig id="F19" position="float" orientation="portrait"><object-id xmlns:xlink="http://www.w3.org/1999/xlink" content-type="doi" xlink:type="simple">10.3897/zookeys.1267.173792.figure19</object-id><object-id xmlns:xlink="http://www.w3.org/1999/xlink" content-type="arpha" xlink:type="simple">08E88444-FA73-5515-9954-85F06BB7EA39</object-id><label>Figure 19.</label><caption><p><italic><tp:taxon-name><tp:taxon-name-part taxon-name-part-type="genus" reg="Deleproctophylla">Deleproctophylla</tp:taxon-name-part> <tp:taxon-name-part taxon-name-part-type="species" reg="tengri">tengri</tp:taxon-name-part></tp:taxon-name></italic> Zheng, Badano, H. Aspöck &amp; Liu, sp. nov., live specimens, Xinjiang (China). <bold>A</bold>. Habitat, Mount Jiangjunshan (Shihezi); <bold>B</bold>. Female adult, paratype, Mount Jiangjunshan (Shihezi); <bold>C</bold>. Larva, feeding on a <italic><tp:taxon-name><tp:taxon-name-part taxon-name-part-type="genus" reg="Parnassius">Parnassius</tp:taxon-name-part> <tp:taxon-name-part taxon-name-part-type="species" reg="apollonius">apollonius</tp:taxon-name-part></tp:taxon-name></italic> (Eversmann, 1847). <bold>A, B</bold>. Photos by YZ; <bold>C</bold>. Photo by Ziyang Ni.</p></caption><graphic xmlns:xlink="http://www.w3.org/1999/xlink" xlink:href="zookeys-1267-197_article-173792__-g019.jpg" id="oo_1520611.jpg" position="float" orientation="portrait" xlink:type="simple"><uri content-type="original_file" xlink:type="simple">https://binary.pensoft.net/fig/1520611</uri></graphic></fig><fig id="F20" position="float" orientation="portrait"><object-id xmlns:xlink="http://www.w3.org/1999/xlink" content-type="doi" xlink:type="simple">10.3897/zookeys.1267.173792.figure20</object-id><object-id xmlns:xlink="http://www.w3.org/1999/xlink" content-type="arpha" xlink:type="simple">6E3CABCA-D355-5486-8D35-F1529136DCFF</object-id><label>Figure 20.</label><caption><p><italic><tp:taxon-name><tp:taxon-name-part taxon-name-part-type="genus" reg="Deleproctophylla">Deleproctophylla</tp:taxon-name-part> <tp:taxon-name-part taxon-name-part-type="species" reg="tengri">tengri</tp:taxon-name-part></tp:taxon-name></italic> Zheng, Badano, H. Aspöck &amp; Liu, sp. nov., 3<sup>rd</sup> instar larva, paratype Xinjiang (China). <bold>A</bold>. Dorsal view; <bold>B</bold>. Ventral view; <bold>C</bold>. Lateral view.</p></caption><graphic xmlns:xlink="http://www.w3.org/1999/xlink" xlink:href="zookeys-1267-197_article-173792__-g020.jpg" id="oo_1520612.jpg" position="float" orientation="portrait" xlink:type="simple"><uri content-type="original_file" xlink:type="simple">https://binary.pensoft.net/fig/1520612</uri></graphic></fig><fig id="F21" position="float" orientation="portrait"><object-id xmlns:xlink="http://www.w3.org/1999/xlink" content-type="doi" xlink:type="simple">10.3897/zookeys.1267.173792.figure21</object-id><object-id xmlns:xlink="http://www.w3.org/1999/xlink" content-type="arpha" xlink:type="simple">42F52F0D-CF5A-52A0-9459-A0CD0D043578</object-id><label>Figure 21.</label><caption><p><italic><tp:taxon-name><tp:taxon-name-part taxon-name-part-type="genus" reg="Deleproctophylla">Deleproctophylla</tp:taxon-name-part> <tp:taxon-name-part taxon-name-part-type="species" reg="tengri">tengri</tp:taxon-name-part></tp:taxon-name></italic> Zheng, Badano, H. Aspöck &amp; Liu, sp. nov., 3<sup>rd</sup> instar larva, paratype Xinjiang (China). <bold>A</bold>. Head, dorsal view; <bold>B</bold>. Head, ventral view; <bold>C</bold>. Thorax, dorsal view; <bold>D</bold>. Apex of abdomen, ventral view. Abbreviations: 1t first tooth 2t second tooth 3t third tooth Pt pseudotooth Sp spiracle PtSP Prothoracic setiferous process Op odontoid process Rst rastra Ds digging setae.</p></caption><graphic xmlns:xlink="http://www.w3.org/1999/xlink" xlink:href="zookeys-1267-197_article-173792__-g021.jpg" id="oo_1520613.jpg" position="float" orientation="portrait" xlink:type="simple"><uri content-type="original_file" xlink:type="simple">https://binary.pensoft.net/fig/1520613</uri></graphic></fig><fig id="F22" position="float" orientation="portrait"><object-id xmlns:xlink="http://www.w3.org/1999/xlink" content-type="doi" xlink:type="simple">10.3897/zookeys.1267.173792.figure22</object-id><object-id xmlns:xlink="http://www.w3.org/1999/xlink" content-type="arpha" xlink:type="simple">8EAF972D-A8F2-5A02-A2E7-BDB488F23323</object-id><label>Figure 22.</label><caption><p><italic><tp:taxon-name><tp:taxon-name-part taxon-name-part-type="genus" reg="Deleproctophylla">Deleproctophylla</tp:taxon-name-part> <tp:taxon-name-part taxon-name-part-type="species" reg="variegata">variegata</tp:taxon-name-part></tp:taxon-name></italic> (Klug, 1834), Cyprus. <bold>A</bold>. Habitus, female; <bold>B</bold>. Head, frontal view, male; <bold>C</bold>. Head and thorax, dorsal view, male; <bold>D</bold>. Head and thorax, lateral view, male.</p></caption><graphic xmlns:xlink="http://www.w3.org/1999/xlink" xlink:href="zookeys-1267-197_article-173792__-g022.jpg" id="oo_1520614.jpg" position="float" orientation="portrait" xlink:type="simple"><uri content-type="original_file" xlink:type="simple">https://binary.pensoft.net/fig/1520614</uri></graphic></fig><fig id="F23" position="float" orientation="portrait"><object-id xmlns:xlink="http://www.w3.org/1999/xlink" content-type="doi" xlink:type="simple">10.3897/zookeys.1267.173792.figure23</object-id><object-id xmlns:xlink="http://www.w3.org/1999/xlink" content-type="arpha" xlink:type="simple">532377B4-ED11-51C5-B805-EC932B9130DD</object-id><label>Figure 23.</label><caption><p><italic><tp:taxon-name><tp:taxon-name-part taxon-name-part-type="genus" reg="Deleproctophylla">Deleproctophylla</tp:taxon-name-part> <tp:taxon-name-part taxon-name-part-type="species" reg="variegata">variegata</tp:taxon-name-part></tp:taxon-name></italic> (Klug in Ehrenberg, 1834), Cyprus. Male terminalia: <bold>A</bold>. Dorsal view; <bold>B</bold>. Ventral view; <bold>C</bold>. Lateral view. Female terminalia: <bold>D</bold>. Ventral view, <bold>E</bold>. Lateral view. Male genitalia: <bold>F</bold>. Ventral view; <bold>G</bold>. Anteroventral view; <bold>H</bold>. Caudal view; <bold>I</bold>. Lateral view; <bold>J</bold>. Dorsal view.</p></caption><graphic xmlns:xlink="http://www.w3.org/1999/xlink" xlink:href="zookeys-1267-197_article-173792__-g023.jpg" id="oo_1520615.jpg" position="float" orientation="portrait" xlink:type="simple"><uri content-type="original_file" xlink:type="simple">https://binary.pensoft.net/fig/1520615</uri></graphic></fig><fig id="F24" position="float" orientation="portrait"><object-id xmlns:xlink="http://www.w3.org/1999/xlink" content-type="doi" xlink:type="simple">10.3897/zookeys.1267.173792.figure24</object-id><object-id xmlns:xlink="http://www.w3.org/1999/xlink" content-type="arpha" xlink:type="simple">BE90BCF3-70A0-5439-96EC-C963DFEF0E29</object-id><label>Figure 24.</label><caption><p>Types of <italic><tp:taxon-name><tp:taxon-name-part taxon-name-part-type="genus" reg="Deleproctophylla">Deleproctophylla</tp:taxon-name-part></tp:taxon-name></italic> spp. <bold>A, B</bold>. <italic><tp:taxon-name><tp:taxon-name-part taxon-name-part-type="genus" reg="Theleproctophylla">Theleproctophylla</tp:taxon-name-part> <tp:taxon-name-part taxon-name-part-type="species" reg="dusmeti">dusmeti</tp:taxon-name-part></tp:taxon-name></italic> Navás, 1914, paralectotype in <named-content xmlns:xlink="http://www.w3.org/1999/xlink" content-type="dwc:institutional_code" xlink:title="MNHN - Museum national d'Histoire naturelle" xlink:href="https://scientific-collections.gbif.org/institution/6a6ac6c5-1b8a-48db-91a2-f8661274ff80" xlink:type="simple">MNHN</named-content>; photo by YZ; <bold>A</bold>. Habitus; <bold>B</bold>. Labels; <bold>C, D</bold>. <italic><tp:taxon-name><tp:taxon-name-part taxon-name-part-type="genus" reg="Ascalaphus">Ascalaphus</tp:taxon-name-part> <tp:taxon-name-part taxon-name-part-type="species" reg="variegatus">variegatus</tp:taxon-name-part></tp:taxon-name></italic> Klug, 1834, holotype in <abbrev xmlns:xlink="http://www.w3.org/1999/xlink" content-type="institution" xlink:title="Museum für Naturkunde, Berlin, Germany" xlink:type="simple">MfN</abbrev>, photo by Hongyu Li; <bold>C</bold>. Habitus; <bold>D</bold>. Labels.</p></caption><graphic xmlns:xlink="http://www.w3.org/1999/xlink" xlink:href="zookeys-1267-197_article-173792__-g024.jpg" id="oo_1520616.jpg" position="float" orientation="portrait" xlink:type="simple"><uri content-type="original_file" xlink:type="simple">https://binary.pensoft.net/fig/1520616</uri></graphic></fig></tp:treatment-sec><ref-list><ref id="B109"><mixed-citation xmlns:xlink="http://www.w3.org/1999/xlink" xlink:type="simple">van der Weele HW (1908) Ascalaphiden. Collections Zoologiques du Baron Edm. de Selys Longchamps. Catalogue Systématique et Descriptif 8: 1–326.</mixed-citation></ref><ref id="B106"><mixed-citation xmlns:xlink="http://www.w3.org/1999/xlink" xlink:type="simple">Tjeder B (1992) The <tp:taxon-name><tp:taxon-name-part taxon-name-part-type="family">Ascalaphidae</tp:taxon-name-part></tp:taxon-name> of the Afrotropical Region (<tp:taxon-name><tp:taxon-name-part taxon-name-part-type="order">Neuroptera</tp:taxon-name-part></tp:taxon-name>). 1. External morphology and bionomics of the family <tp:taxon-name><tp:taxon-name-part taxon-name-part-type="family">Ascalaphidae</tp:taxon-name-part></tp:taxon-name>, and taxonomy of the subfamily <tp:taxon-name><tp:taxon-name-part taxon-name-part-type="subfamily">Haplogleniinae</tp:taxon-name-part></tp:taxon-name>. Entomologica Scandinavica 41(Supplement): 3–169.</mixed-citation></ref><ref id="B14"><mixed-citation xmlns:xlink="http://www.w3.org/1999/xlink" xlink:type="simple">Badano D, Pantaleoni RA (2014) The larvae of European <tp:taxon-name><tp:taxon-name-part taxon-name-part-type="family">Ascalaphidae</tp:taxon-name-part></tp:taxon-name> (<tp:taxon-name><tp:taxon-name-part taxon-name-part-type="order">Neuroptera</tp:taxon-name-part></tp:taxon-name>). Zootaxa 3796(2): 287–319. <ext-link xlink:href="10.11646/zootaxa.3796.2.4" ext-link-type="doi" xlink:type="simple">https://doi.org/10.11646/zootaxa.3796.2.4</ext-link></mixed-citation></ref><ref id="B11"><mixed-citation xmlns:xlink="http://www.w3.org/1999/xlink" xlink:type="simple">Aspöck H, Aspöck U, Hölzel H (1980) Die Neuropteren Europas. 2 vols. Goecke and Evers, Krefeld, West Germany. Vol. 1: 495 pp; Vol. 2: 355 pp.</mixed-citation></ref></ref-list></tp:taxon-treatment>
