# Supplementary material for: Integrative revision of the Palaearctic owlfly genus Deleproctophylla Lefèbvre (Neuroptera, Myrmeleontidae, Ascalaphinae)
Source: Zookeys. 2026 Jan 27;1267:197–254. doi: 10.3897/zookeys.1267.173792 (PMC12869185; doi:10.3897/zookeys.1267.173792)
Supplement: XML Treatment for Deleproctophylla australis [file zookeys.1267.173792-treatment2.xml]

<!DOCTYPE tp:taxon-treatment
  PUBLIC "-//TaxonX//DTD Taxonomic Treatment Publishing DTD v0 20100105//EN" "tax-treatment-NSO.dtd">
<tp:taxon-treatment xmlns:tp="http://www.plazi.org/taxpub"><tp:treatment-meta><kwd-group><label>Taxon classification</label><kwd>
                <named-content content-type="kingdom">Animalia</named-content>
              </kwd><kwd>
                <named-content content-type="order">Neuroptera</named-content>
              </kwd><kwd>
                <named-content content-type="family">Myrmeleontidae</named-content>
              </kwd></kwd-group><mixed-citation publication-type="journal"><person-group><name><surname>Badano</surname><given-names>Davide</given-names></name><name><surname>Zheng</surname><given-names>Yuchen</given-names></name><name><surname>Aspöck</surname><given-names>Ulrike</given-names></name><name><surname>Aspöck</surname><given-names>Horst</given-names></name><name><surname>Dobosz</surname><given-names>Roland</given-names></name><name><surname>Funari</surname><given-names>Rebecca</given-names></name><name><surname>Pantaleoni</surname><given-names>Roberto Antonio</given-names></name><name><surname>Ábrahám</surname><given-names>Levente</given-names></name><name><surname>Liu</surname><given-names>Xingyue</given-names></name></person-group><article-title>Integrative revision of the Palaearctic owlfly genus <italic><tp:taxon-name><tp:taxon-name-part taxon-name-part-type="genus" reg="Deleproctophylla">Deleproctophylla</tp:taxon-name-part></tp:taxon-name></italic> Lefèbvre (<tp:taxon-name><tp:taxon-name-part taxon-name-part-type="order" reg="Neuroptera">Neuroptera</tp:taxon-name-part></tp:taxon-name>, <tp:taxon-name><tp:taxon-name-part taxon-name-part-type="family" reg="Myrmeleontidae">Myrmeleontidae</tp:taxon-name-part></tp:taxon-name>, <tp:taxon-name><tp:taxon-name-part taxon-name-part-type="subfamily" reg="Ascalaphinae">Ascalaphinae</tp:taxon-name-part></tp:taxon-name>)</article-title><source>Zookeys</source><day>27</day><month>01</month><year>2026</year><volume>1267</volume><fpage>197</fpage><lpage>254</lpage><pub-id pub-id-type="doi">10.3897/zookeys.1267.173792</pub-id></mixed-citation></tp:treatment-meta><tp:nomenclature><tp:taxon-name><object-id xmlns:xlink="http://www.w3.org/1999/xlink" content-type="arpha" xlink:type="simple">EE4BE285-C0D1-5529-BB4B-C86382DC91A5</object-id><tp:taxon-name-part taxon-name-part-type="genus" reg="Deleproctophylla">Deleproctophylla</tp:taxon-name-part> <tp:taxon-name-part taxon-name-part-type="species" reg="australis">australis</tp:taxon-name-part></tp:taxon-name><tp:taxon-authority>(Fabricius, 1787)</tp:taxon-authority><xref ref-type="fig" rid="F2">Figs 2A</xref><xref ref-type="fig" rid="F2">, 2B</xref><xref ref-type="fig" rid="F4">, 4A–D</xref><xref ref-type="fig" rid="F5">, 5A</xref><xref ref-type="fig" rid="F5">, 5B, 6–8</xref><tp:nomenclature-citation-list><tp:nomenclature-citation><tp:taxon-name><tp:taxon-name-part taxon-name-part-type="genus" reg="Ascalaphus">Ascalaphus</tp:taxon-name-part> <tp:taxon-name-part taxon-name-part-type="species" reg="australis">australis</tp:taxon-name-part></tp:taxon-name><comment> Fabricius, 1787: 250 (type locality: “Europa australiore” = southern Europe; holotype in <named-content xmlns:xlink="http://www.w3.org/1999/xlink" content-type="dwc:institutional_code" xlink:title="Natural History Museum of Denmark" xlink:href="https://scientific-collections.gbif.org/institution/68fcaba0-61fe-4e78-a460-4f37654d025d" xlink:type="simple">NHMD</named-content>). <xref ref-type="bibr" rid="B37">Gmelin 1788</xref>: 2645 (<tp:taxon-name><tp:taxon-name-part taxon-name-part-type="genus" reg="Myrmeleon">Myrmeleon</tp:taxon-name-part></tp:taxon-name>). Villers 1789: 62 (<tp:taxon-name><tp:taxon-name-part taxon-name-part-type="genus" reg="Myrmeleon">Myrmeleon</tp:taxon-name-part></tp:taxon-name>). <xref ref-type="bibr" rid="B87">Olivier 1790</xref>: 245 (<tp:taxon-name><tp:taxon-name-part taxon-name-part-type="genus" reg="Ascalaphus">Ascalaphus</tp:taxon-name-part></tp:taxon-name>). <xref ref-type="bibr" rid="B33">Fabricius 1793</xref>: 96 (<tp:taxon-name><tp:taxon-name-part taxon-name-part-type="genus" reg="Ascalaphus">Ascalaphus</tp:taxon-name-part></tp:taxon-name>). <xref ref-type="bibr" rid="B107">Turton 1800</xref>: 405 (<tp:taxon-name><tp:taxon-name-part taxon-name-part-type="genus" reg="Myrmeleon">Myrmeleon</tp:taxon-name-part></tp:taxon-name>). <xref ref-type="bibr" rid="B6">Angelini 1827</xref>: 468 (<tp:taxon-name><tp:taxon-name-part taxon-name-part-type="genus" reg="Ascalaphus">Ascalaphus</tp:taxon-name-part></tp:taxon-name>). <xref ref-type="bibr" rid="B56">Lefèbvre 1842</xref>: 6 (<tp:taxon-name><tp:taxon-name-part taxon-name-part-type="genus" reg="Deleproctophylla">Deleproctophylla</tp:taxon-name-part></tp:taxon-name>). <xref ref-type="bibr" rid="B96">Rambur 1842</xref>: 351 (<tp:taxon-name><tp:taxon-name-part taxon-name-part-type="genus" reg="Theleproctophylla">Theleproctophylla</tp:taxon-name-part></tp:taxon-name>). <xref ref-type="bibr" rid="B100">Schneider 1845</xref>: 341 (<tp:taxon-name><tp:taxon-name-part taxon-name-part-type="genus" reg="Theleproctophylla">Theleproctophylla</tp:taxon-name-part></tp:taxon-name>). <xref ref-type="bibr" rid="B111">Walker 1853</xref>: 416 (<tp:taxon-name><tp:taxon-name-part taxon-name-part-type="genus" reg="Ascalaphus">Ascalaphus</tp:taxon-name-part></tp:taxon-name>). <xref ref-type="bibr" rid="B39">Hagen 1860</xref>: 53 (<tp:taxon-name><tp:taxon-name-part taxon-name-part-type="genus" reg="Theleproctophylla">Theleproctophylla</tp:taxon-name-part></tp:taxon-name>). <xref ref-type="bibr" rid="B102">Stein 1863</xref>: 420 (<tp:taxon-name><tp:taxon-name-part taxon-name-part-type="genus" reg="Ascalaphus">Ascalaphus</tp:taxon-name-part></tp:taxon-name>). <xref ref-type="bibr" rid="B40">Hagen 1866</xref>: 402 (<tp:taxon-name><tp:taxon-name-part taxon-name-part-type="genus" reg="Deleproctophylla">Deleproctophylla</tp:taxon-name-part></tp:taxon-name>). <xref ref-type="bibr" rid="B24">Costa 1866</xref>: 14 (<tp:taxon-name><tp:taxon-name-part taxon-name-part-type="genus" reg="Theleproctophylla">Theleproctophylla</tp:taxon-name-part></tp:taxon-name>). <xref ref-type="bibr" rid="B62">McLachlan 1873</xref>: 260 (<tp:taxon-name><tp:taxon-name-part taxon-name-part-type="genus" reg="Theleproctophylla">Theleproctophylla</tp:taxon-name-part></tp:taxon-name>). <xref ref-type="bibr" rid="B74">Navás 1905</xref>: 547 (<tp:taxon-name><tp:taxon-name-part taxon-name-part-type="genus" reg="Theleproctophylla">Theleproctophylla</tp:taxon-name-part></tp:taxon-name>). <xref ref-type="bibr" rid="B75">Navás 1911</xref>: 92 (<tp:taxon-name><tp:taxon-name-part taxon-name-part-type="genus" reg="Theleproctophylla">Theleproctophylla</tp:taxon-name-part></tp:taxon-name>). <xref ref-type="bibr" rid="B76">Navás 1912a</xref>: 124 (<tp:taxon-name><tp:taxon-name-part taxon-name-part-type="genus" reg="Theleproctophylla">Theleproctophylla</tp:taxon-name-part></tp:taxon-name>). <xref ref-type="bibr" rid="B77">Navás 1912b</xref>: 34 (<tp:taxon-name><tp:taxon-name-part taxon-name-part-type="genus" reg="Theleproctophylla">Theleproctophylla</tp:taxon-name-part></tp:taxon-name>). <xref ref-type="bibr" rid="B54">Lacroix 1913</xref>: 100 (<tp:taxon-name><tp:taxon-name-part taxon-name-part-type="genus" reg="Theleproctophylla">Theleproctophylla</tp:taxon-name-part></tp:taxon-name>). <xref ref-type="bibr" rid="B49">Kimmins 1930</xref>: 188 (<tp:taxon-name><tp:taxon-name-part taxon-name-part-type="genus" reg="Theleproctophylla">Theleproctophylla</tp:taxon-name-part></tp:taxon-name>). <xref ref-type="bibr" rid="B73">Mosely 1932</xref>: 182 (<tp:taxon-name><tp:taxon-name-part taxon-name-part-type="genus" reg="Theleproctophylla">Theleproctophylla</tp:taxon-name-part></tp:taxon-name>). <xref ref-type="bibr" rid="B105">Táborský 1936</xref>: 164 (<tp:taxon-name><tp:taxon-name-part taxon-name-part-type="genus" reg="Deleproctophylla">Deleproctophylla</tp:taxon-name-part></tp:taxon-name>). <xref ref-type="bibr" rid="B21">Capra 1936</xref>: 213 (<tp:taxon-name><tp:taxon-name-part taxon-name-part-type="genus" reg="Theleproctophylla">Theleproctophylla</tp:taxon-name-part></tp:taxon-name>). <xref ref-type="bibr" rid="B22">Capra 1937</xref>: 58 (<tp:taxon-name><tp:taxon-name-part taxon-name-part-type="genus" reg="Theleproctophylla">Theleproctophylla</tp:taxon-name-part></tp:taxon-name>). <xref ref-type="bibr" rid="B116">Zimsen 1964</xref>: 612 (<tp:taxon-name><tp:taxon-name-part taxon-name-part-type="genus" reg="Ascalaphus">Ascalaphus</tp:taxon-name-part></tp:taxon-name>). <xref ref-type="bibr" rid="B115">Zelený 1964</xref>: 326 (<tp:taxon-name><tp:taxon-name-part taxon-name-part-type="genus" reg="Theleproctophylla">Theleproctophylla</tp:taxon-name-part></tp:taxon-name>). <xref ref-type="bibr" rid="B93">Popov 1977</xref>: 276 (<tp:taxon-name><tp:taxon-name-part taxon-name-part-type="genus" reg="Deleproctophylla">Deleproctophylla</tp:taxon-name-part></tp:taxon-name>). H. <xref ref-type="bibr" rid="B11">Aspöck et al. 1980</xref>: 315 (<tp:taxon-name><tp:taxon-name-part taxon-name-part-type="genus" reg="Deleproctophylla">Deleproctophylla</tp:taxon-name-part></tp:taxon-name>). <xref ref-type="bibr" rid="B26">Devetak 1992</xref>: 111 (<tp:taxon-name><tp:taxon-name-part taxon-name-part-type="genus" reg="Deleproctophylla">Deleproctophylla</tp:taxon-name-part></tp:taxon-name>). <xref ref-type="bibr" rid="B114">Zakharenko and Krivokhatsky 1993</xref>: 73 (<tp:taxon-name><tp:taxon-name-part taxon-name-part-type="genus" reg="Deleproctophylla">Deleproctophylla</tp:taxon-name-part></tp:taxon-name>). <xref ref-type="bibr" rid="B16">Bernardi et al. 1995</xref>: 11 (<tp:taxon-name><tp:taxon-name-part taxon-name-part-type="genus" reg="Deleproctophylla">Deleproctophylla</tp:taxon-name-part></tp:taxon-name>). <xref ref-type="bibr" rid="B27">Devetak 1995</xref>: 194 (<tp:taxon-name><tp:taxon-name-part taxon-name-part-type="genus" reg="Deleproctophylla">Deleproctophylla</tp:taxon-name-part></tp:taxon-name>). <xref ref-type="bibr" rid="B58">Letardi and Pantaleoni 1996</xref>: 299 (<tp:taxon-name><tp:taxon-name-part taxon-name-part-type="genus" reg="Deleproctophylla">Deleproctophylla</tp:taxon-name-part></tp:taxon-name>). H. <xref ref-type="bibr" rid="B10">Aspöck and Hölzel 1996</xref>: 78 (<tp:taxon-name><tp:taxon-name-part taxon-name-part-type="genus" reg="Deleproctophylla">Deleproctophylla</tp:taxon-name-part></tp:taxon-name>). <xref ref-type="bibr" rid="B90">Pantaleoni and Letardi 1998</xref>: 40 (<tp:taxon-name><tp:taxon-name-part taxon-name-part-type="genus" reg="Deleproctophylla">Deleproctophylla</tp:taxon-name-part></tp:taxon-name>). <xref ref-type="bibr" rid="B12">H. Aspöck et al. 2001</xref>: 301 (<tp:taxon-name><tp:taxon-name-part taxon-name-part-type="genus" reg="Deleproctophylla">Deleproctophylla</tp:taxon-name-part></tp:taxon-name>). <xref ref-type="bibr" rid="B112">Whittington 2002</xref>: 377 (<tp:taxon-name><tp:taxon-name-part taxon-name-part-type="genus" reg="Deleproctophylla">Deleproctophylla</tp:taxon-name-part></tp:taxon-name>). <xref ref-type="bibr" rid="B94">Popov 2004</xref>: 231 (<tp:taxon-name><tp:taxon-name-part taxon-name-part-type="genus" reg="Deleproctophylla">Deleproctophylla</tp:taxon-name-part></tp:taxon-name>). <xref ref-type="bibr" rid="B19">Canbulat 2007</xref>: 36 (<tp:taxon-name><tp:taxon-name-part taxon-name-part-type="genus" reg="Deleproctophylla">Deleproctophylla</tp:taxon-name-part></tp:taxon-name>). <xref ref-type="bibr" rid="B29">Dobosz and Ábrahám 2007</xref>: 24 (<tp:taxon-name><tp:taxon-name-part taxon-name-part-type="genus" reg="Deleproctophylla">Deleproctophylla</tp:taxon-name-part></tp:taxon-name>). <xref ref-type="bibr" rid="B28">Devetak and Janžekovič 2012</xref>: 183 (<tp:taxon-name><tp:taxon-name-part taxon-name-part-type="genus" reg="Deleproctophylla">Deleproctophylla</tp:taxon-name-part></tp:taxon-name>). <xref ref-type="bibr" rid="B23">Colombo et al. 2012</xref>: 125 (<tp:taxon-name><tp:taxon-name-part taxon-name-part-type="genus" reg="Deleproctophylla">Deleproctophylla</tp:taxon-name-part></tp:taxon-name>). <xref ref-type="bibr" rid="B14">Badano and Pantaleoni 2014</xref>: 301 (larva, <tp:taxon-name><tp:taxon-name-part taxon-name-part-type="genus" reg="Deleproctophylla">Deleproctophylla</tp:taxon-name-part></tp:taxon-name>). <xref ref-type="bibr" rid="B57">Letardi 2016</xref>: 194 (<tp:taxon-name><tp:taxon-name-part taxon-name-part-type="genus" reg="Deleproctophylla">Deleproctophylla</tp:taxon-name-part></tp:taxon-name>). <xref ref-type="bibr" rid="B3">Aistleitner 2019</xref>: 123 (<tp:taxon-name><tp:taxon-name-part taxon-name-part-type="genus" reg="Deleproctophylla">Deleproctophylla</tp:taxon-name-part></tp:taxon-name>). <xref ref-type="bibr" rid="B45">Jones 2019</xref>: 3 (<tp:taxon-name><tp:taxon-name-part taxon-name-part-type="genus" reg="Deleproctophylla">Deleproctophylla</tp:taxon-name-part></tp:taxon-name>). <xref ref-type="bibr" rid="B92">Poggi 2024</xref>: 9 (<tp:taxon-name><tp:taxon-name-part taxon-name-part-type="genus" reg="Deleproctophylla">Deleproctophylla</tp:taxon-name-part></tp:taxon-name>).</comment></tp:nomenclature-citation><tp:nomenclature-citation><tp:taxon-name><tp:taxon-name-part taxon-name-part-type="genus" reg="Theleproctophylla">Theleproctophylla</tp:taxon-name-part> <tp:taxon-name-part taxon-name-part-type="species" reg="australis">australis</tp:taxon-name-part></tp:taxon-name><comment> var. <italic>impar</italic> Navás, 1923: 154 (type locality: Greece: Thessaloniki; holotype in <named-content xmlns:xlink="http://www.w3.org/1999/xlink" content-type="dwc:institutional_code" xlink:title="MNHN - Museum national d'Histoire naturelle" xlink:href="https://scientific-collections.gbif.org/institution/6a6ac6c5-1b8a-48db-91a2-f8661274ff80" xlink:type="simple">MNHN</named-content> but lost at present).</comment></tp:nomenclature-citation></tp:nomenclature-citation-list></tp:nomenclature><tp:treatment-sec sec-type="Examined material"><title>Examined material.</title><p>• Croatia: Dalmatien, Hvar, 17.VII.1962, R. Löberbauer, 1 ♀ (<abbrev xmlns:xlink="http://www.w3.org/1999/xlink" content-type="institution" xlink:title="Collection of Horst and Ulrike Aspöck, Wien (Vienna), Austria" xlink:type="simple">HUAC</abbrev>); • Croatia: Dalmatien-Split, Küste, 22.VI.1953, H. Hamann, 1 ♂ 1 ♀ (<abbrev xmlns:xlink="http://www.w3.org/1999/xlink" content-type="institution" xlink:title="Collection of Horst and Ulrike Aspöck, Wien (Vienna), Austria" xlink:type="simple">HUAC</abbrev>); • Croatia: Ribnica, Otavice 10 km N v. Titov Velea, 28.VII.1965, 1 ♂ 1 ♀ (<abbrev xmlns:xlink="http://www.w3.org/1999/xlink" content-type="institution" xlink:title="Naturalis Biodiversity Center, Rijksmuseum van Natuurlijke Historie, Leiden, the Netherlands" xlink:type="simple">RMNH</abbrev>); Croatia: • Rovinj, 15.V.1953, 1 ♂ (<abbrev xmlns:xlink="http://www.w3.org/1999/xlink" content-type="institution" xlink:title="Collection of Horst and Ulrike Aspöck, Wien (Vienna), Austria" xlink:type="simple">HUAC</abbrev>); • Croatia: Ninski Stanovi, 40 m, 14.07.2004, L. Ábrahám, 31 ♂♂ 34 ♀♀(<abbrev xmlns:xlink="http://www.w3.org/1999/xlink" content-type="institution" xlink:title="Rippl-Rónai Museum, Kaposvár, Hungary" xlink:type="simple">SCM</abbrev>); • Croatia: Zadar, Benkovac, 11.07.2002, D. Szalóki, 3 ♀♀ (<abbrev xmlns:xlink="http://www.w3.org/1999/xlink" content-type="institution" xlink:title="Rippl-Rónai Museum, Kaposvár, Hungary" xlink:type="simple">SCM</abbrev>); • Croatia: Dalmacija, Gor. Poličnik, 12 km E of Zadar, 20.06.2007, leg. Zs. Józan, 1 ♀ (<abbrev xmlns:xlink="http://www.w3.org/1999/xlink" content-type="institution" xlink:title="Rippl-Rónai Museum, Kaposvár, Hungary" xlink:type="simple">SCM</abbrev>); • Croatia: Dalmacija, Primošten-Bilo, 09.06.2003, Nikola Rahmé 1 ♂ (<abbrev xmlns:xlink="http://www.w3.org/1999/xlink" content-type="institution" xlink:title="Rippl-Rónai Museum, Kaposvár, Hungary" xlink:type="simple">SCM</abbrev>); • Croatia: Vinodol Obc., Crikvenica, Selce, 180 m, 01.07.2001, K. Székely 1 ♂ (<abbrev xmlns:xlink="http://www.w3.org/1999/xlink" content-type="institution" xlink:title="Rippl-Rónai Museum, Kaposvár, Hungary" xlink:type="simple">SCM</abbrev>); • Croatia: Ninski Stanovi, 40 m, 14.07.2004, L. Ábrahám, 3 ♂♂ 3 ♀♀ (<abbrev xmlns:xlink="http://www.w3.org/1999/xlink" content-type="institution" xlink:title="Upper Silesian Museum, Bytom, Poland" xlink:type="simple">USMB</abbrev>); • France: Corse, Calvi, 13–27.VII.1971, Fam. V. Oorschot, 1 ♀ (<abbrev xmlns:xlink="http://www.w3.org/1999/xlink" content-type="institution" xlink:title="Naturalis Biodiversity Center, Rijksmuseum van Natuurlijke Historie, Leiden, the Netherlands" xlink:type="simple">RMNH</abbrev>); • France: Corse, Belgodère, 350 m, 14.VII.1971, Fam. V. Oorschot, 1 ♀ (<abbrev xmlns:xlink="http://www.w3.org/1999/xlink" content-type="institution" xlink:title="Naturalis Biodiversity Center, Rijksmuseum van Natuurlijke Historie, Leiden, the Netherlands" xlink:type="simple">RMNH</abbrev>); • France: Corse, Belvedere, VII.1973, H.M. Steiner, 3 ♂ 1 ♀ (<abbrev xmlns:xlink="http://www.w3.org/1999/xlink" content-type="institution" xlink:title="Collection of Horst and Ulrike Aspöck, Wien (Vienna), Austria" xlink:type="simple">HUAC</abbrev>); • France: Corsica, Valle de Restino, 02.06.2000, leg. L. Nádai, 1 ♀ (<abbrev xmlns:xlink="http://www.w3.org/1999/xlink" content-type="institution" xlink:title="Rippl-Rónai Museum, Kaposvár, Hungary" xlink:type="simple">SCM</abbrev>); • France: Haute-Corse, Castifao, 25.06.2002, leg. J. Bard, 1 ♀ (<abbrev xmlns:xlink="http://www.w3.org/1999/xlink" content-type="institution" xlink:title="Rippl-Rónai Museum, Kaposvár, Hungary" xlink:type="simple">SCM</abbrev>); • Greece: Ahaia, Michas, 1300 m, <named-content xmlns:xlink="http://www.w3.org/1999/xlink" content-type="dwc:verbatimCoordinates" xlink:type="simple">38°00'34"N, 21°53'00"E</named-content>, 7.VII.2008, Dils J. and Faes J., 1 ♀ (<abbrev xmlns:xlink="http://www.w3.org/1999/xlink" content-type="institution" xlink:title="Naturalis Biodiversity Center, Rijksmuseum van Natuurlijke Historie, Leiden, the Netherlands" xlink:type="simple">RMNH</abbrev>); • Greece: Chalcide, Tristinika, 20.VI.2015, 1♂ (<abbrev xmlns:xlink="http://www.w3.org/1999/xlink" content-type="institution" xlink:title="Musée des Confluences, Lyon, France" xlink:type="simple">MDC</abbrev>); • Greece: Cos, Tigaki, 3–10.VII.1978, M. C. and G. Kruseman, 2 ♀ (<abbrev xmlns:xlink="http://www.w3.org/1999/xlink" content-type="institution" xlink:title="Naturalis Biodiversity Center, Rijksmuseum van Natuurlijke Historie, Leiden, the Netherlands" xlink:type="simple">RMNH</abbrev>); • Greece: Georgioupolis, <named-content xmlns:xlink="http://www.w3.org/1999/xlink" content-type="dwc:verbatimCoordinates" xlink:type="simple">35°21'N, 24°16'E</named-content>, H. u. L. Hölzel, 24 ♂ 19 ♀ (<named-content xmlns:xlink="http://www.w3.org/1999/xlink" content-type="dwc:institutional_code" xlink:title="Naturhistorisches Museum Wien" xlink:href="https://scientific-collections.gbif.org/institution/37a95137-fb12-4e75-b35c-ffc6e5af94f9" xlink:type="simple">NHMW</named-content>); • Greece: Georgioupolis, <named-content xmlns:xlink="http://www.w3.org/1999/xlink" content-type="dwc:verbatimCoordinates" xlink:type="simple">35°21'N, 24°16'E</named-content>, H. u. L. Hölzel, 1 ♂ 1 ♀ (<abbrev xmlns:xlink="http://www.w3.org/1999/xlink" content-type="institution" xlink:title="Collection of Horst and Ulrike Aspöck, Wien (Vienna), Austria" xlink:type="simple">HUAC</abbrev>); • Greece: Elis, Andritsaina, 1000 m, 29.VII.1978, L. Willemse and J. Tilmans, 1 ♂ (<abbrev xmlns:xlink="http://www.w3.org/1999/xlink" content-type="institution" xlink:title="Naturalis Biodiversity Center, Rijksmuseum van Natuurlijke Historie, Leiden, the Netherlands" xlink:type="simple">RMNH</abbrev>); • Greece: Ioannina, Mesovouni, 650 m, <named-content xmlns:xlink="http://www.w3.org/1999/xlink" content-type="dwc:verbatimCoordinates" xlink:type="simple">39°56'18.8"N, 20°38'12.4"E</named-content>, 28.VII.2006, T., W. and J. Garrevoet, 2 ♀ (<abbrev xmlns:xlink="http://www.w3.org/1999/xlink" content-type="institution" xlink:title="Naturalis Biodiversity Center, Rijksmuseum van Natuurlijke Historie, Leiden, the Netherlands" xlink:type="simple">RMNH</abbrev>); • Greece: Lesbos, Sigri, 6–8.VI.1988, J. P. Duffels, 1 ♂ 1 ♀ (<abbrev xmlns:xlink="http://www.w3.org/1999/xlink" content-type="institution" xlink:title="Naturalis Biodiversity Center, Rijksmuseum van Natuurlijke Historie, Leiden, the Netherlands" xlink:type="simple">RMNH</abbrev>); • Greece: Loutraki-Perachora, <named-content xmlns:xlink="http://www.w3.org/1999/xlink" content-type="dwc:verbatimCoordinates" xlink:type="simple">38°N, 23°E</named-content>, 30.V.1969, Rausch, 1 ♀ (<abbrev xmlns:xlink="http://www.w3.org/1999/xlink" content-type="institution" xlink:title="Collection of Horst and Ulrike Aspöck, Wien (Vienna), Austria" xlink:type="simple">HUAC</abbrev>); • Greece: Pierias, Litochoro, 5.VII.1976, F. and L. Willemse and J. Tilmans, 1 ♀ (<abbrev xmlns:xlink="http://www.w3.org/1999/xlink" content-type="institution" xlink:title="Naturalis Biodiversity Center, Rijksmuseum van Natuurlijke Historie, Leiden, the Netherlands" xlink:type="simple">RMNH</abbrev>); • Greece, Creta Nord, Hersonissos, <named-content xmlns:xlink="http://www.w3.org/1999/xlink" content-type="dwc:verbatimCoordinates" xlink:type="simple">35°18'36.3"N, 25°23'53.9"E</named-content>, 15.V.2024, J. Vetrovec, 1 ♂ (DB); • Greece: Creta, Lasithi, Xerokampos, 2.VI.1972, M. C. and G. Kruseman, 1 ♂ 2 ♀ (<abbrev xmlns:xlink="http://www.w3.org/1999/xlink" content-type="institution" xlink:title="Naturalis Biodiversity Center, Rijksmuseum van Natuurlijke Historie, Leiden, the Netherlands" xlink:type="simple">RMNH</abbrev>); • Greece: Kardaras, 800 m, <named-content xmlns:xlink="http://www.w3.org/1999/xlink" content-type="dwc:verbatimCoordinates" xlink:type="simple">37°39'22.9"N, 22°18'34.2"E</named-content>, 7.VII.2008, Dils J. and Faes J., 1 ♂ (<abbrev xmlns:xlink="http://www.w3.org/1999/xlink" content-type="institution" xlink:title="Naturalis Biodiversity Center, Rijksmuseum van Natuurlijke Historie, Leiden, the Netherlands" xlink:type="simple">RMNH</abbrev>); • Greece: Tripolis-Davia 3–8 km NW of Tripolis, 800 m, 13.VII.1975, J. P. Duffels, 1 ♀ (<abbrev xmlns:xlink="http://www.w3.org/1999/xlink" content-type="institution" xlink:title="Naturalis Biodiversity Center, Rijksmuseum van Natuurlijke Historie, Leiden, the Netherlands" xlink:type="simple">RMNH</abbrev>); • Greece: Leptokaria, 28.06.1992, Balásházy, 1 ♀ (<abbrev xmlns:xlink="http://www.w3.org/1999/xlink" content-type="institution" xlink:title="Rippl-Rónai Museum, Kaposvár, Hungary" xlink:type="simple">SCM</abbrev>); • Greece: Sithonia, Sarti, 0–50 m, 02–09.07.1997, D. Szalóki, 1 ♂ 4 ♀♀ (<abbrev xmlns:xlink="http://www.w3.org/1999/xlink" content-type="institution" xlink:title="Rippl-Rónai Museum, Kaposvár, Hungary" xlink:type="simple">SCM</abbrev>); • Greece: Sithonia, Sarti, 0–50 m, 02–09.07.1997, D. Szalóki, 1 ♀ (<abbrev xmlns:xlink="http://www.w3.org/1999/xlink" content-type="institution" xlink:title="Upper Silesian Museum, Bytom, Poland" xlink:type="simple">USMB</abbrev>); • Greece: Argolída, SE of Néa Epídavros, <named-content xmlns:xlink="http://www.w3.org/1999/xlink" content-type="dwc:verbatimCoordinates" xlink:type="simple">37°40'N, 23°09'E</named-content>, 120 m, 09.06.2007, R. Królik, 1 ♂ (<abbrev xmlns:xlink="http://www.w3.org/1999/xlink" content-type="institution" xlink:title="Upper Silesian Museum, Bytom, Poland" xlink:type="simple">USMB</abbrev>); • Greece: Corfu, Acharavi [CK90], xerothermic meadow, 06.07.2011, W. Żyła, 3 ♂♂ (<abbrev xmlns:xlink="http://www.w3.org/1999/xlink" content-type="institution" xlink:title="Upper Silesian Museum, Bytom, Poland" xlink:type="simple">USMB</abbrev>); • Greece: Corfu, Acharavi [CK90], xerothermic meadow, 07.07.2011, W. Żyła, 1 ♂ (<abbrev xmlns:xlink="http://www.w3.org/1999/xlink" content-type="institution" xlink:title="Upper Silesian Museum, Bytom, Poland" xlink:type="simple">USMB</abbrev>); • Greece: Chalkidiki, Paliouri env., <named-content xmlns:xlink="http://www.w3.org/1999/xlink" content-type="dwc:verbatimCoordinates" xlink:type="simple">39°56'31"N, 23°39'29"E</named-content>, SE of Kassandria, 06–11.06.2013, M. Šnižek, 2 ♂♂ (<abbrev xmlns:xlink="http://www.w3.org/1999/xlink" content-type="institution" xlink:title="Upper Silesian Museum, Bytom, Poland" xlink:type="simple">USMB</abbrev>); • Greece: Chalkidiki, Paliouri env., <named-content xmlns:xlink="http://www.w3.org/1999/xlink" content-type="dwc:verbatimCoordinates" xlink:type="simple">39°56'31"N, 23°39'29"E</named-content>, SE of Kassandria, 12–14.06.2013, M. Šnižek, 3 ♂♂ (<abbrev xmlns:xlink="http://www.w3.org/1999/xlink" content-type="institution" xlink:title="Upper Silesian Museum, Bytom, Poland" xlink:type="simple">USMB</abbrev>); • Greece: Thessaly, Kokkino Nero, <named-content xmlns:xlink="http://www.w3.org/1999/xlink" content-type="dwc:verbatimCoordinates" xlink:type="simple">39°49'N, 22°47'E</named-content>, environs, 17–29.05.2015, A. Skiba, 1 ♂ (<abbrev xmlns:xlink="http://www.w3.org/1999/xlink" content-type="institution" xlink:title="Upper Silesian Museum, Bytom, Poland" xlink:type="simple">USMB</abbrev>); • Greece: Chalkidiki, E of Paliouri, <named-content xmlns:xlink="http://www.w3.org/1999/xlink" content-type="dwc:verbatimCoordinates" xlink:type="simple">39°56'N, 23°41'E</named-content>, Kassandria, 11.06.2022, M. Šnižek, 1 ♂ (<abbrev xmlns:xlink="http://www.w3.org/1999/xlink" content-type="institution" xlink:title="Upper Silesian Museum, Bytom, Poland" xlink:type="simple">USMB</abbrev>); • Greece: Peloponnese, Loutra Killinis, <named-content xmlns:xlink="http://www.w3.org/1999/xlink" content-type="dwc:verbatimCoordinates" xlink:type="simple">37°51'12"N, 21°6'37"E</named-content>, dunes and grass, 19.06.2023, W. Żyła, 1 ♀ (<abbrev xmlns:xlink="http://www.w3.org/1999/xlink" content-type="institution" xlink:title="Upper Silesian Museum, Bytom, Poland" xlink:type="simple">USMB</abbrev>); • Greece: Peloponnese, Messenia, SE of Kalamia, <named-content xmlns:xlink="http://www.w3.org/1999/xlink" content-type="dwc:verbatimCoordinates" xlink:type="simple">37°52'13.5"N, 21°07'08.7"E</named-content>, olive garden, 13.06.2024, W. Żyła, 2 ♀♀ (<abbrev xmlns:xlink="http://www.w3.org/1999/xlink" content-type="institution" xlink:title="Upper Silesian Museum, Bytom, Poland" xlink:type="simple">USMB</abbrev>); • Greece: Peloponnese, Messenia, SE of Kalamia, <named-content xmlns:xlink="http://www.w3.org/1999/xlink" content-type="dwc:verbatimCoordinates" xlink:type="simple">37°52'13.5"N, 21°07'08.7"E</named-content>, olive garden, 14.06.2024, W. Żyła, 1 ♂ 1 ♀ (in absolute alcohol) (<abbrev xmlns:xlink="http://www.w3.org/1999/xlink" content-type="institution" xlink:title="Upper Silesian Museum, Bytom, Poland" xlink:type="simple">USMB</abbrev>); • Italy: Basilicata, 10 km uoru, Potenza, 700 m, <named-content xmlns:xlink="http://www.w3.org/1999/xlink" content-type="dwc:verbatimCoordinates" xlink:type="simple">40°35'N, 15°45'E</named-content>, 1 ♂ (<abbrev xmlns:xlink="http://www.w3.org/1999/xlink" content-type="institution" xlink:title="Collection of Horst and Ulrike Aspöck, Wien (Vienna), Austria" xlink:type="simple">HUAC</abbrev>); • Italy: Calabria, Crotone, Catanzaro, 30–100 m, <named-content xmlns:xlink="http://www.w3.org/1999/xlink" content-type="dwc:verbatimCoordinates" xlink:type="simple">38°55'N, 16°55'E</named-content>, 4.VIII, 1 ♂ (<abbrev xmlns:xlink="http://www.w3.org/1999/xlink" content-type="institution" xlink:title="Collection of Horst and Ulrike Aspöck, Wien (Vienna), Austria" xlink:type="simple">HUAC</abbrev>); • Italy: Prov. Messina, Lipari, Isole, Stromboli, San Vincenzo, 17.VII.1995, Alain Olivier, 1 ♀ (<abbrev xmlns:xlink="http://www.w3.org/1999/xlink" content-type="institution" xlink:title="Naturalis Biodiversity Center, Rijksmuseum van Natuurlijke Historie, Leiden, the Netherlands" xlink:type="simple">RMNH</abbrev>); • Italy: Tuscany, Grosseto, Nomadelfia (GR), <named-content xmlns:xlink="http://www.w3.org/1999/xlink" content-type="dwc:verbatimCoordinates" xlink:type="simple">42°50'23"N, 11°08'50"E</named-content>, 29.VI.2024, Davide Badano and Yuchen Zheng, 2 ♂ 2 ♀ (<abbrev xmlns:xlink="http://www.w3.org/1999/xlink" content-type="institution" xlink:title="Yuchen Zheng collection, China Agricultural University, Beijing, China" xlink:type="simple">ZCAU</abbrev>); • same locality • 1 ♂ 3 ♀ (DB); • Italy: Tuscany, Grosseto, Roselle (GR), <named-content xmlns:xlink="http://www.w3.org/1999/xlink" content-type="dwc:verbatimCoordinates" xlink:type="simple">42°49'34"N, 11°10'05"E</named-content>, 29.VI.2024, Davide Badano and Yuchen Zheng, 1 ♂ 2 ♀ (<abbrev xmlns:xlink="http://www.w3.org/1999/xlink" content-type="institution" xlink:title="Yuchen Zheng collection, China Agricultural University, Beijing, China" xlink:type="simple">ZCAU</abbrev>); • same locality data • 1 ♀ (DB); • Italy: Tuscany, Grosseto, Parco Nazionale della Maremma, Marina di Alberese (GR), <named-content xmlns:xlink="http://www.w3.org/1999/xlink" content-type="dwc:verbatimCoordinates" xlink:type="simple">42°39'51"N, 11°02'25"E</named-content> 20.VI.2025, Davide Badano leg., 1 ♂ 2 ♀ (DB); • Italy: Lazio, Roma (RM), Via Appia Antica, 11.VII.1937, L. Barbera, 1 ♀ (<abbrev xmlns:xlink="http://www.w3.org/1999/xlink" content-type="institution" xlink:title="Natural History Museum “Giacomo Doria”, Genova, Italy" xlink:type="simple">MSNG</abbrev>); • Italy: Nomadelfia (GR), <named-content xmlns:xlink="http://www.w3.org/1999/xlink" content-type="dwc:verbatimCoordinates" xlink:type="simple">42°50'23.2"N, 11°08'51.4"E</named-content>, 30.VI.2024, D. Badano and Y. Zheng, (DB); • Italy: Puglia, Bari, Masseria Pellicciari, 450 m, 9.VII.2000, Fontana P., Kleukers R. and Cogo A., 1 ♀ (<abbrev xmlns:xlink="http://www.w3.org/1999/xlink" content-type="institution" xlink:title="Naturalis Biodiversity Center, Rijksmuseum van Natuurlijke Historie, Leiden, the Netherlands" xlink:type="simple">RMNH</abbrev>); • Italy: Puglia, Castel del Monte, 450 m, <named-content xmlns:xlink="http://www.w3.org/1999/xlink" content-type="dwc:verbatimCoordinates" xlink:type="simple">41°05'20.9"N, 16°16'16.3"E</named-content>, 2.VII.2001, T. and W. Garrevoet, 1 ♀ (<abbrev xmlns:xlink="http://www.w3.org/1999/xlink" content-type="institution" xlink:title="Naturalis Biodiversity Center, Rijksmuseum van Natuurlijke Historie, Leiden, the Netherlands" xlink:type="simple">RMNH</abbrev>); • Italy: Prov. Salerno, Pioppi, Cost Cilentana, 14.VII.1971, Holzinger, 1 ♀ (<abbrev xmlns:xlink="http://www.w3.org/1999/xlink" content-type="institution" xlink:title="Collection of Horst and Ulrike Aspöck, Wien (Vienna), Austria" xlink:type="simple">HUAC</abbrev>); • Italy: Sardegna, Marrubiu (OR), Sant’Anna, stazione e dintorni, 1.VI.2003, C. Meloni, 1 same locality, ♂ (<abbrev xmlns:xlink="http://www.w3.org/1999/xlink" content-type="institution" xlink:title="Natural History Museum “Giacomo Doria”, Genova, Italy" xlink:type="simple">MSNG</abbrev>); • same locality, 2.VI.2006, 1 ♀ (<abbrev xmlns:xlink="http://www.w3.org/1999/xlink" content-type="institution" xlink:title="Natural History Museum “Giacomo Doria”, Genova, Italy" xlink:type="simple">MSNG</abbrev>); • same locality, 26.VI.2009, C. Meloni, 3 ♂ 12 ♀ (<abbrev xmlns:xlink="http://www.w3.org/1999/xlink" content-type="institution" xlink:title="Natural History Museum “Giacomo Doria”, Genova, Italy" xlink:type="simple">MSNG</abbrev>); • Italy: Sardegna, Alghero (SS), Lu Cantar, <named-content xmlns:xlink="http://www.w3.org/1999/xlink" content-type="dwc:verbatimCoordinates" xlink:type="simple">40°32'25.3"N, 8°19'29.7"E</named-content>, 12.VII.2012, D. Badano, 3 ♂ (DB); • Italy: Sardegna, Alghero (SS), Monte Doglia, <named-content xmlns:xlink="http://www.w3.org/1999/xlink" content-type="dwc:verbatimCoordinates" xlink:type="simple">40°36'20.1"N, 8°15'06.0"E</named-content>, 7.VII.2012, D. Badano, 3 ♀ (DB); • Italy: Sardegna, Monti (OT), 2.VII.2011, D. Badano, 2 ♀ (DB); • Italy: Sicilia, Sud di Castrofilippo (AG), m 450, 4.VI.2015, E. Gallo, 1 ♀ (<abbrev xmlns:xlink="http://www.w3.org/1999/xlink" content-type="institution" xlink:title="Natural History Museum “Giacomo Doria”, Genova, Italy" xlink:type="simple">MSNG</abbrev>); • Italy: Sicilia, Caltanissetta (CL), strada Enna, bivio Gela, 8.VII.1954, Adalberto Parvis, 2 ♂ 3 ♀ (<abbrev xmlns:xlink="http://www.w3.org/1999/xlink" content-type="institution" xlink:title="Natural History Museum “Giacomo Doria”, Genova, Italy" xlink:type="simple">MSNG</abbrev>); • Italy: Sicilia, Peloritani, 10 km SW Barcellona, 100 m, <named-content xmlns:xlink="http://www.w3.org/1999/xlink" content-type="dwc:verbatimCoordinates" xlink:type="simple">38.06°N, 15.07°E</named-content>, 25–26.1974, 2 ♂ 2 ♀ (<abbrev xmlns:xlink="http://www.w3.org/1999/xlink" content-type="institution" xlink:title="Collection of Horst and Ulrike Aspöck, Wien (Vienna), Austria" xlink:type="simple">HUAC</abbrev>); • Italy: Sardinia, <bold>Siniscola, Su Tilio</bold>, 27.06.2004, V. Feik, 1 ♀ (<abbrev xmlns:xlink="http://www.w3.org/1999/xlink" content-type="institution" xlink:title="National Museum of the Czech Republic, Prague, Czech Republic" xlink:type="simple">NMPC</abbrev>); • Italy: Sardinia, “Sardinien, Mti Gennargentu Mte, Spada”, 1250 m, 17–21.06.1968, Ströhle, 2 ♂♂ (<abbrev xmlns:xlink="http://www.w3.org/1999/xlink" content-type="institution" xlink:title="Rippl-Rónai Museum, Kaposvár, Hungary" xlink:type="simple">SCM</abbrev>); • North Macedonia: Demir Kapija, Barovo, 27.VII.1965, 1 ♀ (<abbrev xmlns:xlink="http://www.w3.org/1999/xlink" content-type="institution" xlink:title="Naturalis Biodiversity Center, Rijksmuseum van Natuurlijke Historie, Leiden, the Netherlands" xlink:type="simple">RMNH</abbrev>); • North Macedonia: Štip, 23.VII.1965, 1 ♂ (<abbrev xmlns:xlink="http://www.w3.org/1999/xlink" content-type="institution" xlink:title="Naturalis Biodiversity Center, Rijksmuseum van Natuurlijke Historie, Leiden, the Netherlands" xlink:type="simple">RMNH</abbrev>); • Turkey: Aydin, Kusadasi, 11.VII.1980, H. v. Oorschot, 1 ♀ (<abbrev xmlns:xlink="http://www.w3.org/1999/xlink" content-type="institution" xlink:title="Naturalis Biodiversity Center, Rijksmuseum van Natuurlijke Historie, Leiden, the Netherlands" xlink:type="simple">RMNH</abbrev>); • Turkey: Balıkesir, nahe Bezirci (zw. Edincik u. Bugdayli), 150 m, <named-content xmlns:xlink="http://www.w3.org/1999/xlink" content-type="dwc:verbatimCoordinates" xlink:type="simple">40.15°N, 27.47°E</named-content>, 22.VII.1978, H.and U. Aspöck, H and R Rausch, P. Ressl, 3 ♂ 4 ♀ (<abbrev xmlns:xlink="http://www.w3.org/1999/xlink" content-type="institution" xlink:title="Collection of Horst and Ulrike Aspöck, Wien (Vienna), Austria" xlink:type="simple">HUAC</abbrev>); • Turkey: Edirne, 08–13.06.[19]47, 1 ♂, Exp. N. Mus. ČRS (<abbrev xmlns:xlink="http://www.w3.org/1999/xlink" content-type="institution" xlink:title="National Museum of the Czech Republic, Prague, Czech Republic" xlink:type="simple">NMPC</abbrev>).</p><fig id="F4" position="float" orientation="portrait"><object-id xmlns:xlink="http://www.w3.org/1999/xlink" content-type="doi" xlink:type="simple">10.3897/zookeys.1267.173792.figure4</object-id><object-id xmlns:xlink="http://www.w3.org/1999/xlink" content-type="arpha" xlink:type="simple">110138B5-D06C-5B6B-8ADD-77EC1863D2A2</object-id><label>Figure 4.</label><caption><p>Variation of wing patterns in <italic><tp:taxon-name><tp:taxon-name-part taxon-name-part-type="genus" reg="Deleproctophylla">Deleproctophylla</tp:taxon-name-part></tp:taxon-name></italic> spp. <bold>A</bold>. <italic><tp:taxon-name><tp:taxon-name-part taxon-name-part-type="genus" reg="Deleproctophylla">D.</tp:taxon-name-part> <tp:taxon-name-part taxon-name-part-type="species" reg="australis">australis</tp:taxon-name-part></tp:taxon-name></italic> (Fabricius, 1787), Crete (Greece); <bold>B</bold>. <italic><tp:taxon-name><tp:taxon-name-part taxon-name-part-type="genus" reg="Deleproctophylla">D.</tp:taxon-name-part> <tp:taxon-name-part taxon-name-part-type="species" reg="australis">australis</tp:taxon-name-part></tp:taxon-name></italic>, Alghero, Sardinia (Italy); <bold>C</bold>. <italic><tp:taxon-name><tp:taxon-name-part taxon-name-part-type="genus" reg="Deleproctophylla">D.</tp:taxon-name-part> <tp:taxon-name-part taxon-name-part-type="species" reg="australis">australis</tp:taxon-name-part></tp:taxon-name></italic>, Grosseto (Italy); <bold>D</bold>. <italic><tp:taxon-name><tp:taxon-name-part taxon-name-part-type="genus" reg="Deleproctophylla">D.</tp:taxon-name-part> <tp:taxon-name-part taxon-name-part-type="species" reg="australis">australis</tp:taxon-name-part></tp:taxon-name></italic>, Balikesir (Turkey); <bold>E</bold>. <italic><tp:taxon-name><tp:taxon-name-part taxon-name-part-type="genus" reg="Deleproctophylla">D.</tp:taxon-name-part> <tp:taxon-name-part taxon-name-part-type="species" reg="bleusei">bleusei</tp:taxon-name-part></tp:taxon-name></italic> Kimmins, 1949, Fes (Morocco); <bold>F</bold>. <italic><tp:taxon-name><tp:taxon-name-part taxon-name-part-type="genus" reg="Deleproctophylla">D.</tp:taxon-name-part> <tp:taxon-name-part taxon-name-part-type="species" reg="bleusei">bleusei</tp:taxon-name-part></tp:taxon-name></italic>, Cabo de Gata (Spain); <bold>G</bold>. <italic><tp:taxon-name><tp:taxon-name-part taxon-name-part-type="genus" reg="Deleproctophylla">D.</tp:taxon-name-part> <tp:taxon-name-part taxon-name-part-type="species" reg="dusmeti">dusmeti</tp:taxon-name-part></tp:taxon-name></italic> (Navás, 1914), Saint-Paul-et-Valmalle (France); <bold>H</bold>. <italic><tp:taxon-name><tp:taxon-name-part taxon-name-part-type="genus" reg="Deleproctophylla">D.</tp:taxon-name-part> <tp:taxon-name-part taxon-name-part-type="species" reg="dusmeti">dusmeti</tp:taxon-name-part></tp:taxon-name></italic>, Villeneuve-Loubet (France).</p></caption><graphic xmlns:xlink="http://www.w3.org/1999/xlink" xlink:href="zookeys-1267-197_article-173792__-g004.jpg" id="oo_1520596.jpg" position="float" orientation="portrait" xlink:type="simple"><uri content-type="original_file" xlink:type="simple">https://binary.pensoft.net/fig/1520596</uri></graphic></fig><fig id="F5" position="float" orientation="portrait"><object-id xmlns:xlink="http://www.w3.org/1999/xlink" content-type="doi" xlink:type="simple">10.3897/zookeys.1267.173792.figure5</object-id><object-id xmlns:xlink="http://www.w3.org/1999/xlink" content-type="arpha" xlink:type="simple">9237556F-DE28-5D3A-97CC-EB4C91897B8B</object-id><label>Figure 5.</label><caption><p>Head capsule of the larvae of <italic><tp:taxon-name><tp:taxon-name-part taxon-name-part-type="genus" reg="Deleproctophylla">Deleproctophylla</tp:taxon-name-part></tp:taxon-name></italic> spp. <bold>A, B</bold>. <italic><tp:taxon-name><tp:taxon-name-part taxon-name-part-type="genus" reg="Deleproctophylla">D.</tp:taxon-name-part> <tp:taxon-name-part taxon-name-part-type="species" reg="australis">australis</tp:taxon-name-part></tp:taxon-name></italic> (Fabricius, 1787); <bold>A</bold>. Head, dorsal view; <bold>B</bold>. Head, ventral view; <bold>C, D</bold>. <italic><tp:taxon-name><tp:taxon-name-part taxon-name-part-type="genus" reg="Deleproctophylla">D.</tp:taxon-name-part> <tp:taxon-name-part taxon-name-part-type="species" reg="dusmeti">dusmeti</tp:taxon-name-part></tp:taxon-name></italic> (Navás, 1914); <bold>C</bold>. Head, dorsal view; <bold>D</bold>. Head, ventral view.</p></caption><graphic xmlns:xlink="http://www.w3.org/1999/xlink" xlink:href="zookeys-1267-197_article-173792__-g005.jpg" id="oo_1520597.jpg" position="float" orientation="portrait" xlink:type="simple"><uri content-type="original_file" xlink:type="simple">https://binary.pensoft.net/fig/1520597</uri></graphic></fig></tp:treatment-sec><tp:treatment-sec sec-type="Diagnostic characters"><title>Diagnostic characters.</title><p>Metafemur with brown marking; forewing with brown marking below pterostigma (often absent in eastern populations); hindwing elongate, posterior margin curved; not angled; hindwing with large marking below pterostigma; male ectoproct with branch in apical half of branch, after mid-length; setae on branch only at tip; setae on branch and tip of ectoproct stout and curved.</p></tp:treatment-sec><tp:treatment-sec sec-type="Redescription"><title>Redescription.</title><p><bold><italic>Size</italic></bold> (mm, based on 5 specimens). Head + thorax length 7.7–8.6; antenna length 15.1–2; fore wing length 21.7–22.9; fore wing width 6.4–7.4; hindwing length 17.1–18.7; hindwing width 5.0–5.7.</p><p><bold><italic>Head</italic></bold>. Vertex yellowish brown; setae dense, long, pale yellow (Fig. <xref ref-type="fig" rid="F6">6C</xref>). Para-ocular band pale yellow. Frons yellowish brown; setae dense, long, pale yellow. Clypeus and labrum yellowish brown; setae long, pale (Fig. <xref ref-type="fig" rid="F6">6B</xref>). Mandible yellowish brown, transitioning to dark brown apically. Labium and palp yellowish brown, concolorous with mandible. Antenna with pedicel with dense pale and dark setae, flagellomeres brown, nodes slightly darker; club brown, anterior face paler (Fig. <xref ref-type="fig" rid="F6">6A</xref>).</p><fig id="F6" position="float" orientation="portrait"><object-id xmlns:xlink="http://www.w3.org/1999/xlink" content-type="doi" xlink:type="simple">10.3897/zookeys.1267.173792.figure6</object-id><object-id xmlns:xlink="http://www.w3.org/1999/xlink" content-type="arpha" xlink:type="simple">9E515074-6F88-50F6-91F3-7DC701E36C2F</object-id><label>Figure 6.</label><caption><p><italic><tp:taxon-name><tp:taxon-name-part taxon-name-part-type="genus" reg="Deleproctophylla">Deleproctophylla</tp:taxon-name-part> <tp:taxon-name-part taxon-name-part-type="species" reg="australis">australis</tp:taxon-name-part></tp:taxon-name></italic> (Fabricius, 1787), adult. <bold>A</bold>. Habitus, Nomadelfia (Italy); <bold>B</bold>. Head, frontal view, Balikesir (Turkey); <bold>C</bold>. Head and thorax, dorsal view, Balikesir (Turkey); <bold>D</bold>. Head and thorax, lateral view. Abbreviations: C costa <abbrev xmlns:xlink="http://www.w3.org/1999/xlink" xlink:title="subcosta" xlink:type="simple">Sc</abbrev> subcosta <abbrev xmlns:xlink="http://www.w3.org/1999/xlink" xlink:title="radius anterior" xlink:type="simple">RA</abbrev> radius anterior <abbrev xmlns:xlink="http://www.w3.org/1999/xlink" xlink:title="radius posterior" xlink:type="simple">RP</abbrev> radius posterior <abbrev xmlns:xlink="http://www.w3.org/1999/xlink" xlink:title="media anterior" xlink:type="simple">MA</abbrev> media anterior <abbrev xmlns:xlink="http://www.w3.org/1999/xlink" xlink:title="media posterior" xlink:type="simple">MP</abbrev> media posterior <abbrev xmlns:xlink="http://www.w3.org/1999/xlink" xlink:title="cubitus anterior" xlink:type="simple">CuA</abbrev> cubitus anterior <abbrev xmlns:xlink="http://www.w3.org/1999/xlink" xlink:title="cubitus posterior" xlink:type="simple">CuP</abbrev> cubitus posterior A anal veins.</p></caption><graphic xmlns:xlink="http://www.w3.org/1999/xlink" xlink:href="zookeys-1267-197_article-173792__-g006.jpg" id="oo_1520598.jpg" position="float" orientation="portrait" xlink:type="simple"><uri content-type="original_file" xlink:type="simple">https://binary.pensoft.net/fig/1520598</uri></graphic></fig><p><bold><italic>Thorax</italic></bold>. Cervical sclerite yellowish brown. Pronotum brown; setae long, pale yellow. Mesonotum brown with yellowish brown markings: an anterior rounded pair, a median triangular pair, and a posterior rounded pair; mesoscutellum anteriorly dark brown, posteriorly yellowish brown. Mesonotum with long pale yellow setae. Metanotum largely yellowish brown, medially dark brown; setae pale yellow (Fig. <xref ref-type="fig" rid="F6">6C</xref>). Pleurae yellowish brown; setae pale yellow (Fig. <xref ref-type="fig" rid="F6">6D</xref>).</p><p><bold><italic>Legs</italic></bold>. Pro- and mesothoracic legs yellowish brown, tarsi slightly darker. Metathoracic leg yellowish brown, metafemur with dorsal dark brown marking. Coxae with thin pale yellow setae; femora and tibiae with thin pale yellow setae and ventral thicker blackish setae; tibial spurs narrow, blackish; tarsi with robust blackish setae (Fig. <xref ref-type="fig" rid="F6">6D</xref>).</p><p><bold><italic>Wings</italic></bold>. Forewing long, apex rounded. Pterostigma with four to five forked and unforked brown veinlets; membrane brown. Presectoral area with ~6 crossveins. <abbrev xmlns:xlink="http://www.w3.org/1999/xlink" xlink:title="radius posterior" xlink:type="simple">RP</abbrev> with five branches. <abbrev xmlns:xlink="http://www.w3.org/1999/xlink" xlink:title="media anterior" xlink:type="simple">MA</abbrev> gradually curving toward hind margin in distal portion. <abbrev xmlns:xlink="http://www.w3.org/1999/xlink" xlink:title="media posterior" xlink:type="simple">MP</abbrev>-<abbrev xmlns:xlink="http://www.w3.org/1999/xlink" xlink:title="cubitus anterior" xlink:type="simple">CuA</abbrev> area with ~3 irregular rows of cells. Anal area hind margin straight; axillary lobe slightly pronounced. Forewing venation largely dark brown, paler toward wing base; <abbrev xmlns:xlink="http://www.w3.org/1999/xlink" xlink:title="subcosta" xlink:type="simple">Sc</abbrev> and R light brown; anal veins pale brown. Forewing membrane hyaline (in old specimens with faint brownish), distal section usually with a brown marking in radial area, just below pterostigma (absent in some populations) (Figs <xref ref-type="fig" rid="F2">2A</xref>, <xref ref-type="fig" rid="F2">2B</xref>, <xref ref-type="fig" rid="F4">4A–D</xref>, <xref ref-type="fig" rid="F6">6A</xref>). Hindwing elongated, broadest at <abbrev xmlns:xlink="http://www.w3.org/1999/xlink" xlink:title="radius posterior" xlink:type="simple">RP</abbrev> fork; hind margin smoothly curved gradually narrowing toward rounded apex. Presectoral area with three crossveins. <abbrev xmlns:xlink="http://www.w3.org/1999/xlink" xlink:title="radius posterior" xlink:type="simple">RP</abbrev> with four branches. <abbrev xmlns:xlink="http://www.w3.org/1999/xlink" xlink:title="media anterior" xlink:type="simple">MA</abbrev> largely straight, slightly curved toward hind margin distally. <abbrev xmlns:xlink="http://www.w3.org/1999/xlink" xlink:title="media posterior" xlink:type="simple">MP</abbrev>-<abbrev xmlns:xlink="http://www.w3.org/1999/xlink" xlink:title="cubitus anterior" xlink:type="simple">CuA</abbrev> area with ~2 irregular rows of cells. Hindwing venation dark brown, paler near wing base. Hindwing membrane hyaline, distal section with a rather large brown marking extending from pterostigma across radial area until first branch of <abbrev xmlns:xlink="http://www.w3.org/1999/xlink" xlink:title="radius posterior" xlink:type="simple">RP</abbrev> (Figs <xref ref-type="fig" rid="F2">2A</xref>, <xref ref-type="fig" rid="F2">2B</xref>, <xref ref-type="fig" rid="F4">4A–D</xref>, <xref ref-type="fig" rid="F6">6A</xref>).</p><p><bold><italic>Abdomen</italic></bold>. Tergites pale brown, each with a caudal pair of yellowish markings. Sternites pale brown, paler than tergites. Pleural membrane brown with large paler markings.</p><p><bold><italic>Male genitalia</italic></bold>. Ectoproct narrow, with branch in apical half, after mid-length. Setae of ectoproct long, dark brown; setae on branch limited to tip, dense, black, stout, curved, and spine-like; setae only on tip of ectoproct, black, stout, curved, and spine-like (Fig. <xref ref-type="fig" rid="F7">7A–C</xref>). Tergite 9 sub-rectangular in lateral view, with ventral projection; setae long and black, longer and denser on projection. Sternite 9 with three lobes, of which median largest; setae thin, spine-like on median lobe (Fig. <xref ref-type="fig" rid="F7">7B, C</xref>). Gx11 arch-shaped, slightly curved downward in lateral view; <abbrev xmlns:xlink="http://www.w3.org/1999/xlink" xlink:title="gonocoxite 9" xlink:type="simple">gx9</abbrev> strongly sclerotized, with upward fold; <abbrev xmlns:xlink="http://www.w3.org/1999/xlink" xlink:title="gonoapophysis 9" xlink:type="simple">gp9</abbrev> lightly sclerotized forming a shallow median furrow, with short setae (Fig. <xref ref-type="fig" rid="F7">7F–J</xref>).</p><fig id="F7" position="float" orientation="portrait"><object-id xmlns:xlink="http://www.w3.org/1999/xlink" content-type="doi" xlink:type="simple">10.3897/zookeys.1267.173792.figure7</object-id><object-id xmlns:xlink="http://www.w3.org/1999/xlink" content-type="arpha" xlink:type="simple">B5C92B1B-B4ED-5F39-B018-DA1E59E75CEB</object-id><label>Figure 7.</label><caption><p><italic><tp:taxon-name><tp:taxon-name-part taxon-name-part-type="genus" reg="Deleproctophylla">Deleproctophylla</tp:taxon-name-part> <tp:taxon-name-part taxon-name-part-type="species" reg="australis">australis</tp:taxon-name-part></tp:taxon-name></italic> (Fabricius, 1787), adult, Nomadelfia (Italy). Male terminalia: <bold>A</bold>. Dorsal view; <bold>B</bold>. Ventral view; <bold>C</bold>. Lateral view. Female terminalia: <bold>D</bold>. Ventral view; <bold>E</bold>. Lateral view. Male genitalia: <bold>F</bold>. Ventral view; <bold>G</bold>. Anteroventral view; <bold>H</bold>. Caudal view; <bold>I</bold>. Lateral view; <bold>J</bold>. Dorsal view. Abbreviations: ect ectoproct <abbrev xmlns:xlink="http://www.w3.org/1999/xlink" xlink:title="branch of ectoproct" xlink:type="simple">br</abbrev> branch of ectoproct <abbrev xmlns:xlink="http://www.w3.org/1999/xlink" xlink:title="tergite 8" xlink:type="simple">T8</abbrev> tergite 8 S8 sternite 8 <abbrev xmlns:xlink="http://www.w3.org/1999/xlink" xlink:title="gonocoxite 8" xlink:type="simple">gx8</abbrev> gonocoxite 8 <abbrev xmlns:xlink="http://www.w3.org/1999/xlink" xlink:title="gonapophysis 8" xlink:type="simple">gp8</abbrev> gonapophysis 8 <abbrev xmlns:xlink="http://www.w3.org/1999/xlink" xlink:title="tergite 9" xlink:type="simple">T9</abbrev> tergite 9 <abbrev xmlns:xlink="http://www.w3.org/1999/xlink" xlink:title="sternite 9" xlink:type="simple">S9</abbrev> sternite 9 <abbrev xmlns:xlink="http://www.w3.org/1999/xlink" xlink:title="gonocoxite 9" xlink:type="simple">gx9</abbrev> gonocoxite 9 <abbrev xmlns:xlink="http://www.w3.org/1999/xlink" xlink:title="gonoapophysis 9" xlink:type="simple">gp9</abbrev> gonoapophysis 9 <abbrev xmlns:xlink="http://www.w3.org/1999/xlink" xlink:title="gonocoxite 11" xlink:type="simple">gx11</abbrev> gonocoxite 11.</p></caption><graphic xmlns:xlink="http://www.w3.org/1999/xlink" xlink:href="zookeys-1267-197_article-173792__-g007.jpg" id="oo_1520599.jpg" position="float" orientation="portrait" xlink:type="simple"><uri content-type="original_file" xlink:type="simple">https://binary.pensoft.net/fig/1520599</uri></graphic></fig><p><bold><italic>Female genitalia</italic></bold>. Ectoproct elongated; setae long, black (Fig. <xref ref-type="fig" rid="F7">7D, E</xref>). Tergite 9 sub-rectangular. Gx9 wider than long ventrally; setae long. Tergite 8 subrectangular. Gx8 wider than long, with long setae. Gp8 prominent; setae thin (Fig. <xref ref-type="fig" rid="F7">7D, E</xref>).</p><p><bold>Larva</bold>. See <xref ref-type="bibr" rid="B14">Badano and Pantaleoni (2014)</xref> (Fig. <xref ref-type="fig" rid="F5">5A, B</xref>).</p></tp:treatment-sec><tp:treatment-sec sec-type="Distribution"><title>Distribution.</title><p>Asia: Azerbaijan (see remarks for <italic><tp:taxon-name><tp:taxon-name-part taxon-name-part-type="genus" reg="Deleproctophylla">D.</tp:taxon-name-part> <tp:taxon-name-part taxon-name-part-type="species" reg="variegata">variegata</tp:taxon-name-part></tp:taxon-name></italic>), Georgia, Turkey (see remarks). Europe: Albania, Bulgaria, Croatia, France (Corsica), Greece, Italy (including Sardinia and Sicily), North Macedonia, Turkey (Fig. <xref ref-type="fig" rid="F25">25</xref>) (H. <xref ref-type="bibr" rid="B11">Aspöck et al. 1980</xref>; <xref ref-type="bibr" rid="B27">Devetak 1995</xref>; <xref ref-type="bibr" rid="B12">H. Aspöck et al. 2001</xref>; <xref ref-type="bibr" rid="B94">Popov 2004</xref>; <xref ref-type="bibr" rid="B28">Devetak and Janžekovič 2012</xref>; <xref ref-type="bibr" rid="B47">Kerimova et al. 2022</xref>; <xref ref-type="bibr" rid="B44">Japaridze et al. 2024</xref>; <xref ref-type="bibr" rid="B88">Oswald 2025</xref>).</p></tp:treatment-sec><tp:treatment-sec sec-type="Life history notes"><title>Life history notes.</title><p><italic><tp:taxon-name><tp:taxon-name-part taxon-name-part-type="genus" reg="Deleproctophylla">Deleproctophylla</tp:taxon-name-part> <tp:taxon-name-part taxon-name-part-type="species" reg="australis">australis</tp:taxon-name-part></tp:taxon-name></italic> is typically associated with arid grasslands, meadows, and clearings (H. <xref ref-type="bibr" rid="B11">Aspöck et al. 1980</xref>; <xref ref-type="bibr" rid="B27">Devetak 1995</xref>; <xref ref-type="bibr" rid="B94">Popov 2004</xref>) (Fig. <xref ref-type="fig" rid="F8">8</xref>). <italic><tp:taxon-name><tp:taxon-name-part taxon-name-part-type="genus" reg="Deleproctophylla">Deleproctophylla</tp:taxon-name-part> <tp:taxon-name-part taxon-name-part-type="species" reg="australis">australis</tp:taxon-name-part></tp:taxon-name></italic> is usually active at daylight, despite flights at dusk with hot weather. The female seems to prefer ovipositing on short grass stems (Fig. <xref ref-type="fig" rid="F8">8A, B</xref>), the eggs are placed in rows, as typical for the tribe (Fig. <xref ref-type="fig" rid="F8">8D</xref>).</p><fig id="F8" position="float" orientation="portrait"><object-id xmlns:xlink="http://www.w3.org/1999/xlink" content-type="doi" xlink:type="simple">10.3897/zookeys.1267.173792.figure8</object-id><object-id xmlns:xlink="http://www.w3.org/1999/xlink" content-type="arpha" xlink:type="simple">000227A7-99EB-5DC1-A885-7471F0C5FB0D</object-id><label>Figure 8.</label><caption><p><italic><tp:taxon-name><tp:taxon-name-part taxon-name-part-type="genus" reg="Deleproctophylla">Deleproctophylla</tp:taxon-name-part> <tp:taxon-name-part taxon-name-part-type="species" reg="australis">australis</tp:taxon-name-part></tp:taxon-name></italic> (Fabricius, 1787), live specimens, Nomadelfia (Italy). <bold>A, B</bold>. Female adult, laying eggs; <bold>C</bold>. Male adult; <bold>D</bold>. Eggs on a branch. Photos by YZ.</p></caption><graphic xmlns:xlink="http://www.w3.org/1999/xlink" xlink:href="zookeys-1267-197_article-173792__-g008.jpg" id="oo_1520600.jpg" position="float" orientation="portrait" xlink:type="simple"><uri content-type="original_file" xlink:type="simple">https://binary.pensoft.net/fig/1520600</uri></graphic></fig></tp:treatment-sec><tp:treatment-sec sec-type="Remarks"><title>Remarks.</title><p><italic><tp:taxon-name><tp:taxon-name-part taxon-name-part-type="genus" reg="Deleproctophylla">Deleproctophylla</tp:taxon-name-part> <tp:taxon-name-part taxon-name-part-type="species" reg="australis">australis</tp:taxon-name-part></tp:taxon-name></italic> is the type and first described species of <italic><tp:taxon-name><tp:taxon-name-part taxon-name-part-type="genus" reg="Deleproctophylla">Deleproctophylla</tp:taxon-name-part></tp:taxon-name></italic>. Among all congeners, <italic><tp:taxon-name><tp:taxon-name-part taxon-name-part-type="genus" reg="Deleproctophylla">D.</tp:taxon-name-part> <tp:taxon-name-part taxon-name-part-type="species" reg="australis">australis</tp:taxon-name-part></tp:taxon-name></italic> is also the species with the widest distribution, ranging from the Tyrrhenian islands to western Asia (Fig. <xref ref-type="fig" rid="F25">25</xref>). However, this owlfly is usually localized and not particularly common (H. <xref ref-type="bibr" rid="B11">Aspöck et al. 1980</xref>, <xref ref-type="bibr" rid="B12">2001</xref>).</p><p>The reliability of the forewing marks as a diagnostic character of <italic><tp:taxon-name><tp:taxon-name-part taxon-name-part-type="genus" reg="Deleproctophylla">D.</tp:taxon-name-part> <tp:taxon-name-part taxon-name-part-type="species" reg="australis">australis</tp:taxon-name-part></tp:taxon-name></italic> is challenged by its absence in some specimens both due to individual variation and geographic differences (Fig. <xref ref-type="fig" rid="F4">4A–D</xref>). <italic><tp:taxon-name><tp:taxon-name-part taxon-name-part-type="genus" reg="Deleproctophylla">Deleproctophylla</tp:taxon-name-part> <tp:taxon-name-part taxon-name-part-type="species" reg="australis">australis</tp:taxon-name-part></tp:taxon-name></italic> is distinguished from congeners, particularly the highly similar <italic><tp:taxon-name><tp:taxon-name-part taxon-name-part-type="genus" reg="Deleproctophylla">D.</tp:taxon-name-part> <tp:taxon-name-part taxon-name-part-type="species" reg="dusmeti">dusmeti</tp:taxon-name-part></tp:taxon-name></italic>, by a combination of wing and genital characters; <italic><tp:taxon-name><tp:taxon-name-part taxon-name-part-type="genus" reg="Deleproctophylla">D.</tp:taxon-name-part> <tp:taxon-name-part taxon-name-part-type="species" reg="australis">australis</tp:taxon-name-part></tp:taxon-name></italic> is characterized by the elongated hindwing without a prominent posterior angle (present in <italic><tp:taxon-name><tp:taxon-name-part taxon-name-part-type="genus" reg="Deleproctophylla">D.</tp:taxon-name-part> <tp:taxon-name-part taxon-name-part-type="species" reg="dusmeti">dusmeti</tp:taxon-name-part></tp:taxon-name></italic>) and male ectoproct with branch arising after mid-length (at mid-length in <italic><tp:taxon-name><tp:taxon-name-part taxon-name-part-type="genus" reg="Deleproctophylla">D.</tp:taxon-name-part> <tp:taxon-name-part taxon-name-part-type="species" reg="dusmeti">dusmeti</tp:taxon-name-part></tp:taxon-name></italic>). Western populations of <italic><tp:taxon-name><tp:taxon-name-part taxon-name-part-type="genus" reg="Deleproctophylla">D.</tp:taxon-name-part> <tp:taxon-name-part taxon-name-part-type="species" reg="australis">australis</tp:taxon-name-part></tp:taxon-name></italic> are typically characterized by the presence of a forewing spot below pterostigma, a trait often considered diagnostic in distinguishing this species from its European congeners (e.g., H. <xref ref-type="bibr" rid="B11">Aspöck et al. 1980</xref>) (Figs <xref ref-type="fig" rid="F2">2A</xref>, <xref ref-type="fig" rid="F2">2B</xref>, <xref ref-type="fig" rid="F4">4A–D</xref>, <xref ref-type="fig" rid="F6">6A</xref>). However, the frequency of this forewing marking diminishes eastward, with the populations of the Balkan Peninsula including spotted and unspotted specimens and those of Anatolia lacking the spot (Fig. <xref ref-type="fig" rid="F4">4D</xref>). These Asian unmarked specimens were assigned to a “<italic>dusmeti</italic>-like morph”, due to the shared absence of forewing marking and presence of spot on metafemur (<xref ref-type="bibr" rid="B11">H. Aspöck et al. 1980</xref>). The re-examination of specimens from these populations suggests that these enigmatic individuals from Anatolia belong to <italic><tp:taxon-name><tp:taxon-name-part taxon-name-part-type="genus" reg="Deleproctophylla">D.</tp:taxon-name-part> <tp:taxon-name-part taxon-name-part-type="species" reg="australis">australis</tp:taxon-name-part></tp:taxon-name></italic>, as supported by wing shape and characters of male genitalia. Nevertheless, specimens of <italic><tp:taxon-name><tp:taxon-name-part taxon-name-part-type="genus" reg="Deleproctophylla">D.</tp:taxon-name-part> <tp:taxon-name-part taxon-name-part-type="species" reg="australis">australis</tp:taxon-name-part></tp:taxon-name></italic> without spotted fore wings can be present in all populations, including Italy (Fig. <xref ref-type="fig" rid="F4">4B</xref>).</p></tp:treatment-sec><tp:treatment-sec><!--Section generated to contain objects referenced in tp:taxon-treatment.--><fig id="F2" position="float" orientation="portrait"><object-id xmlns:xlink="http://www.w3.org/1999/xlink" content-type="doi" xlink:type="simple">10.3897/zookeys.1267.173792.figure2</object-id><object-id xmlns:xlink="http://www.w3.org/1999/xlink" content-type="arpha" xlink:type="simple">B5E7766D-40B4-5087-A82C-C0D1226F8FEE</object-id><label>Figure 2.</label><caption><p>Habitus of <italic><tp:taxon-name><tp:taxon-name-part taxon-name-part-type="genus" reg="Deleproctophylla">Deleproctophylla</tp:taxon-name-part></tp:taxon-name></italic> spp. <bold>A, C, E, G</bold>. Male; <bold>B, D, F, H</bold>. Female; <bold>A, B</bold>. <italic><tp:taxon-name><tp:taxon-name-part taxon-name-part-type="genus" reg="Deleproctophylla">D.</tp:taxon-name-part> <tp:taxon-name-part taxon-name-part-type="species" reg="australis">australis</tp:taxon-name-part></tp:taxon-name></italic> (Fabricius, 1787), Grosseto (Italy); <bold>C, D</bold>. <italic><tp:taxon-name><tp:taxon-name-part taxon-name-part-type="genus" reg="Deleproctophylla">D.</tp:taxon-name-part> <tp:taxon-name-part taxon-name-part-type="species" reg="bleusei">bleusei</tp:taxon-name-part></tp:taxon-name></italic> Kimmins, 1949, Fes (Morocco); <bold>E, F</bold>. <italic><tp:taxon-name><tp:taxon-name-part taxon-name-part-type="genus" reg="Deleproctophylla">D.</tp:taxon-name-part> <tp:taxon-name-part taxon-name-part-type="species" reg="dandizenor">dandizenor</tp:taxon-name-part></tp:taxon-name></italic> Badano, Zheng, U. Aspöck &amp; Dobosz, sp. nov., male holotype and female paratype, Kunar (Afghanistan); <bold>G, H</bold>. <italic><tp:taxon-name><tp:taxon-name-part taxon-name-part-type="genus" reg="Deleproctophylla">D.</tp:taxon-name-part> <tp:taxon-name-part taxon-name-part-type="species" reg="dusmeti">dusmeti</tp:taxon-name-part></tp:taxon-name></italic> (Navás, 1914), Saint-Paul-et-Valmalle (France).</p></caption><graphic xmlns:xlink="http://www.w3.org/1999/xlink" xlink:href="zookeys-1267-197_article-173792__-g002.jpg" id="oo_1520594.jpg" position="float" orientation="portrait" xlink:type="simple"><uri content-type="original_file" xlink:type="simple">https://binary.pensoft.net/fig/1520594</uri></graphic></fig><fig id="F25" position="float" orientation="portrait"><object-id xmlns:xlink="http://www.w3.org/1999/xlink" content-type="doi" xlink:type="simple">10.3897/zookeys.1267.173792.figure25</object-id><object-id xmlns:xlink="http://www.w3.org/1999/xlink" content-type="arpha" xlink:type="simple">6566B66F-5CDE-5098-BD4E-780E7336EA3D</object-id><label>Figure 25.</label><caption><p>Distribution map of <italic><tp:taxon-name><tp:taxon-name-part taxon-name-part-type="genus" reg="Deleproctophylla">Deleproctophylla</tp:taxon-name-part></tp:taxon-name></italic> spp.</p></caption><graphic xmlns:xlink="http://www.w3.org/1999/xlink" xlink:href="zookeys-1267-197_article-173792__-g025.jpg" id="oo_1520617.jpg" position="float" orientation="portrait" xlink:type="simple"><uri content-type="original_file" xlink:type="simple">https://binary.pensoft.net/fig/1520617</uri></graphic></fig></tp:treatment-sec><ref-list><ref id="B37"><mixed-citation xmlns:xlink="http://www.w3.org/1999/xlink" xlink:type="simple">Gmelin JF (1788) Caroli a Linne, equatis aurati de stella polari, à systema naturae per regna tria naturae, secundum classes, ordines, genera, species, cum characteribus, differentiis, synonymis, locis ... Editio decima tertia, aucta, reformata [= 13<sup>th</sup> edition, revised]. Georg. Emanuel Beer, Lipsiae, 3020 pp.</mixed-citation></ref><ref id="B87"><mixed-citation xmlns:xlink="http://www.w3.org/1999/xlink" xlink:type="simple">Olivier GA (1790) Encyclopedie méthodique. Histoire naturelle. Vol. 5 (Insectes). Chez Panckoucke, Paris, 793 pp.</mixed-citation></ref><ref id="B33"><mixed-citation xmlns:xlink="http://www.w3.org/1999/xlink" xlink:type="simple">Fabricius JC (1793) Entomologia systematica emendata et aucta secundum classes, ordines, genera, species adjectis synonimis, locis observationibus, descriptionibus. Tome 2. C. G. Proft, Hafniae, 519 pp. <ext-link xlink:href="10.5962/bhl.title.125869" ext-link-type="doi" xlink:type="simple">https://doi.org/10.5962/bhl.title.125869</ext-link></mixed-citation></ref><ref id="B107"><mixed-citation xmlns:xlink="http://www.w3.org/1999/xlink" xlink:type="simple">Turton W (1800) A general system of nature, through the three grand kingdoms, of animals, vegetables, and minerals: systematically divided into their several classes, orders, genera, species, and varieties, with their habitations, manners, economy, structure ... [1<sup>st</sup> edition]. Vol. 3. D. Williams, Swansea, 943 pp.</mixed-citation></ref><ref id="B6"><mixed-citation xmlns:xlink="http://www.w3.org/1999/xlink" xlink:type="simple">Angelini B (1827) Ascalafi italiani con nuova specie. Biblioteca Italiana 47: 466–468.</mixed-citation></ref><ref id="B56"><mixed-citation xmlns:xlink="http://www.w3.org/1999/xlink" xlink:type="simple">Lefèbvre A (1842) G. Ascalaphe. Magasin de Zoologie, d’Anatomie Comparée et de Palaeontologie 4: 1–10.</mixed-citation></ref><ref id="B96"><mixed-citation xmlns:xlink="http://www.w3.org/1999/xlink" xlink:type="simple">Rambur JP (1842) Histoire naturelle des insectes, névroptères. Librairie encyclopédique de Roret, Paris, 534 pp.</mixed-citation></ref><ref id="B100"><mixed-citation xmlns:xlink="http://www.w3.org/1999/xlink" xlink:type="simple">Schneider WG (1845) Verzeichniss der von Herrn Oberlehrer Zeller im jahre 1844 in Sicilien und Italien gesammelten <tp:taxon-name><tp:taxon-name-part taxon-name-part-type="order">Neuroptera</tp:taxon-name-part></tp:taxon-name>, mit beschreibung einiger neuen arten. Stettiner Entomologische Zeitung 6: 338–346.</mixed-citation></ref><ref id="B111"><mixed-citation xmlns:xlink="http://www.w3.org/1999/xlink" xlink:type="simple">Walker F (1853) List of the specimens of neuropterous insects in the collection of the British Museum. Part II (<tp:taxon-name><tp:taxon-name-part taxon-name-part-type="family">Sialidae</tp:taxon-name-part></tp:taxon-name>--Nemopterides). British Museum, London, [iii] + 476 pp.</mixed-citation></ref><ref id="B39"><mixed-citation xmlns:xlink="http://www.w3.org/1999/xlink" xlink:type="simple">Hagen HA (1860) <tp:taxon-name><tp:taxon-name-part taxon-name-part-type="order">Neuroptera</tp:taxon-name-part></tp:taxon-name> Neapolitana von A. Costa, nebst Synopsis der Ascalaphen Europas. Stettiner Entomologische Zeitung 21: 38–56.</mixed-citation></ref><ref id="B102"><mixed-citation xmlns:xlink="http://www.w3.org/1999/xlink" xlink:type="simple">Stein JPEF (1863) Beitrag zur Neuropteren-fauna Griechenlands (mit Berücksichtigung dalmatinischer Arten). Berliner Entomologische Zeitschrift 7: 411–422. <ext-link xlink:href="10.1002/mmnd.47918630310" ext-link-type="doi" xlink:type="simple">https://doi.org/10.1002/mmnd.47918630310</ext-link></mixed-citation></ref><ref id="B40"><mixed-citation xmlns:xlink="http://www.w3.org/1999/xlink" xlink:type="simple">Hagen HA (1866) Hemerobidarum Synopsis synonymica. Stettiner Entomologische Zeitung 27: 369–462.</mixed-citation></ref><ref id="B24"><mixed-citation xmlns:xlink="http://www.w3.org/1999/xlink" xlink:type="simple">Costa A (1866) Elenco delle specie immesse nel Museo per acquisti. Nevrotteri. Annuario del [R.] Museo Zoologico della R. Università di Napoli 6: 14–16.</mixed-citation></ref><ref id="B62"><mixed-citation xmlns:xlink="http://www.w3.org/1999/xlink" xlink:type="simple">McLachlan R (1873) An attempt towards a systematic classification of the family <tp:taxon-name><tp:taxon-name-part taxon-name-part-type="family">Ascalaphidae</tp:taxon-name-part></tp:taxon-name>. Journal of the Linnean Society of London, Zoology 11(52): 219–276. <ext-link xlink:href="10.1111/j.1096-3642.1871.tb02588.x" ext-link-type="doi" xlink:type="simple">https://doi.org/10.1111/j.1096-3642.1871.tb02588.x</ext-link></mixed-citation></ref><ref id="B74"><mixed-citation xmlns:xlink="http://www.w3.org/1999/xlink" xlink:type="simple">Navás L (1905) Catálogo descriptivo de los insectos Neurópteros de los alrededores de Madrid. Revista de la Real Academia de Ciencias Exactas Fisicas y Naturales de Madrid 2: 521–574.</mixed-citation></ref><ref id="B75"><mixed-citation xmlns:xlink="http://www.w3.org/1999/xlink" xlink:type="simple">Navás L (1911) Algunos neurópteros del Museo de Madrid. Pp. 91–97. In: Asociación Española para el Progreso de las Ciencias. Congreso de Valencia, Spain, meeting May 1910. Tomo V, Secció 4 (Ciencias Naturales).</mixed-citation></ref><ref id="B76"><mixed-citation xmlns:xlink="http://www.w3.org/1999/xlink" xlink:type="simple">Navás L (1912a) Sinopsis de los Ascaláfidos (Ins. Neur.). Arxius de l’Institut de Ciències, Institut d’Estudis Catalans. Secció de Ciències 1: 45–143. <ext-link xlink:href="10.5962/bhl.title.8510" ext-link-type="doi" xlink:type="simple">https://doi.org/10.5962/bhl.title.8510</ext-link></mixed-citation></ref><ref id="B77"><mixed-citation xmlns:xlink="http://www.w3.org/1999/xlink" xlink:type="simple">Navás L (1912b) Notes sur quelques Névroptères. II. Quelques Névroptères de Corse recueillis par M. G. Bénard. <tp:taxon-name><tp:taxon-name-part taxon-name-part-type="subclass">Insecta</tp:taxon-name-part></tp:taxon-name> 2: 33–36.</mixed-citation></ref><ref id="B54"><mixed-citation xmlns:xlink="http://www.w3.org/1999/xlink" xlink:type="simple">Lacroix JL (1913) Contribution a l’étude des Névroptères de France. Troisième [III] liste. — Variétés nouvelles. Feuille des Jeunes Naturalistes 43: 98–103.</mixed-citation></ref><ref id="B49"><mixed-citation xmlns:xlink="http://www.w3.org/1999/xlink" xlink:type="simple">Kimmins DE (1930) A list of the Corsican <tp:taxon-name><tp:taxon-name-part taxon-name-part-type="order">Ephemeroptera</tp:taxon-name-part></tp:taxon-name> and <tp:taxon-name><tp:taxon-name-part taxon-name-part-type="order">Neuroptera</tp:taxon-name-part></tp:taxon-name>. EOS: Revista Española de Entomología 6: 185–190.</mixed-citation></ref><ref id="B73"><mixed-citation xmlns:xlink="http://www.w3.org/1999/xlink" xlink:type="simple">Mosely ME (1932) Corsican <tp:taxon-name><tp:taxon-name-part taxon-name-part-type="order">Trichoptera</tp:taxon-name-part></tp:taxon-name> and <tp:taxon-name><tp:taxon-name-part taxon-name-part-type="order">Neuroptera</tp:taxon-name-part></tp:taxon-name> (s.l.) 1931. EOS: Revista Española de Entomología 8: 165–184.</mixed-citation></ref><ref id="B105"><mixed-citation xmlns:xlink="http://www.w3.org/1999/xlink" xlink:type="simple">Táborský K (1936) Příspěvek k poznání Ascalaphidů (<tp:taxon-name><tp:taxon-name-part taxon-name-part-type="order">Planipennia</tp:taxon-name-part></tp:taxon-name>-<tp:taxon-name><tp:taxon-name-part taxon-name-part-type="family">Ascalaphidae</tp:taxon-name-part></tp:taxon-name> I). Casopis Ceskoslovenské Spolecnosti Entomologické 33: 164–165.</mixed-citation></ref><ref id="B21"><mixed-citation xmlns:xlink="http://www.w3.org/1999/xlink" xlink:type="simple">Capra F (1936) Note Neurotterologiche. Memorie della Società Entomologica Italiana 15: 213–214.</mixed-citation></ref><ref id="B22"><mixed-citation xmlns:xlink="http://www.w3.org/1999/xlink" xlink:type="simple">Capra F (1937) Raccolte entomologiche nell’isola di Capraia fatte da C. Mancini e F. Capra (1927–1931). V. Odonati e Neurotteri con note sulla memoria di B. Angelini: Ascalafi italiani. Bollettino della Società Entomologica Italiana 69: 50–58.</mixed-citation></ref><ref id="B116"><mixed-citation xmlns:xlink="http://www.w3.org/1999/xlink" xlink:type="simple">Zimsen E (1964) The type material of I. C. Fabricius. Munksgaard, Copenhagen, 656 pp.</mixed-citation></ref><ref id="B115"><mixed-citation xmlns:xlink="http://www.w3.org/1999/xlink" xlink:type="simple">Zelený J (1964) Ergebnisse der Albanien-Expedition 1961 des Deutschen Entomologischen Institutes. 24 Beitrag: <tp:taxon-name><tp:taxon-name-part taxon-name-part-type="order">Neuroptera</tp:taxon-name-part></tp:taxon-name>. Beiträge zur Entomologie 14: 323–336.</mixed-citation></ref><ref id="B93"><mixed-citation xmlns:xlink="http://www.w3.org/1999/xlink" xlink:type="simple">Popov A (1977) Wissenschaftliches Ergebnis der zoologischen Expedition des Nationalmuseums in Prag nach der Türkei. <tp:taxon-name><tp:taxon-name-part taxon-name-part-type="order">Raphidioptera</tp:taxon-name-part></tp:taxon-name>, <tp:taxon-name><tp:taxon-name-part taxon-name-part-type="order">Neuroptera</tp:taxon-name-part></tp:taxon-name> und <tp:taxon-name><tp:taxon-name-part taxon-name-part-type="order">Mecoptera</tp:taxon-name-part></tp:taxon-name>. Acta Entomologica Musei Nationalis Pragae 39: 271–277.</mixed-citation></ref><ref id="B11"><mixed-citation xmlns:xlink="http://www.w3.org/1999/xlink" xlink:type="simple">Aspöck H, Aspöck U, Hölzel H (1980) Die Neuropteren Europas. 2 vols. Goecke and Evers, Krefeld, West Germany. Vol. 1: 495 pp; Vol. 2: 355 pp.</mixed-citation></ref><ref id="B26"><mixed-citation xmlns:xlink="http://www.w3.org/1999/xlink" xlink:type="simple">Devetak D (1992) <tp:taxon-name><tp:taxon-name-part taxon-name-part-type="order">Megaloptera</tp:taxon-name-part></tp:taxon-name>, <tp:taxon-name><tp:taxon-name-part taxon-name-part-type="order">Raphidioptera</tp:taxon-name-part></tp:taxon-name> and <tp:taxon-name><tp:taxon-name-part taxon-name-part-type="order">Planipennia</tp:taxon-name-part></tp:taxon-name> (Neuropteroidea, <tp:taxon-name><tp:taxon-name-part taxon-name-part-type="subclass">Insecta</tp:taxon-name-part></tp:taxon-name>) of Croatia. Znanstvena Revija 4: 89–114.</mixed-citation></ref><ref id="B114"><mixed-citation xmlns:xlink="http://www.w3.org/1999/xlink" xlink:type="simple">Zakharenko AV, Krivokhatsky VA (1993) <tp:taxon-name><tp:taxon-name-part taxon-name-part-type="order">Neuroptera</tp:taxon-name-part></tp:taxon-name> from the European part of the former USSR. Kharkov Entomological Society Gazette 1: 34–83.</mixed-citation></ref><ref id="B16"><mixed-citation xmlns:xlink="http://www.w3.org/1999/xlink" xlink:type="simple">Bernardi IA, Kathirithamby J, Letardi A, Pantaleoni RA, Principi MM (1995) Neuropteroidea (<tp:taxon-name><tp:taxon-name-part taxon-name-part-type="order">Megaloptera</tp:taxon-name-part></tp:taxon-name>, <tp:taxon-name><tp:taxon-name-part taxon-name-part-type="order">Raphidioptera</tp:taxon-name-part></tp:taxon-name>, <tp:taxon-name><tp:taxon-name-part taxon-name-part-type="order">Planipennia</tp:taxon-name-part></tp:taxon-name>), <tp:taxon-name><tp:taxon-name-part taxon-name-part-type="order">Mecoptera</tp:taxon-name-part></tp:taxon-name>, <tp:taxon-name><tp:taxon-name-part taxon-name-part-type="order">Siphonaptera</tp:taxon-name-part></tp:taxon-name>, <tp:taxon-name><tp:taxon-name-part taxon-name-part-type="order">Strepsiptera</tp:taxon-name-part></tp:taxon-name>. Checklist delle Specie della Fauna Italiana 62: 1–20.</mixed-citation></ref><ref id="B27"><mixed-citation xmlns:xlink="http://www.w3.org/1999/xlink" xlink:type="simple">Devetak D (1995) <italic><tp:taxon-name><tp:taxon-name-part taxon-name-part-type="genus">Deleproctophylla</tp:taxon-name-part> <tp:taxon-name-part taxon-name-part-type="species">australis</tp:taxon-name-part></tp:taxon-name></italic> (Fabricius, 1787) in Istria and Quarnero (<tp:taxon-name><tp:taxon-name-part taxon-name-part-type="order">Neuroptera</tp:taxon-name-part></tp:taxon-name>: <tp:taxon-name><tp:taxon-name-part taxon-name-part-type="family">Ascalaphidae</tp:taxon-name-part></tp:taxon-name>). Annales, Annals for Istrian and Mediterranean Studies, Series. Histoire et Nature 7: 193–198.</mixed-citation></ref><ref id="B58"><mixed-citation xmlns:xlink="http://www.w3.org/1999/xlink" xlink:type="simple">Letardi A, Pantaleoni RA (1996) I neurotteroidei W-Paleartici della collezione del Museo di Zoologia dell’Università di Roma (Neuropteroidea). Fragmenta Entomologica 28: 277–305.</mixed-citation></ref><ref id="B10"><mixed-citation xmlns:xlink="http://www.w3.org/1999/xlink" xlink:type="simple">Aspöck H, Hölzel H (1996) The Neuropteroidea of North Africa, Mediterranean Asia and of Europe: a comparative review (<tp:taxon-name><tp:taxon-name-part taxon-name-part-type="subclass">Insecta</tp:taxon-name-part></tp:taxon-name>). In: Canard M, Aspöck H, Mansell MW (Еds) Pure and Applied Research in Neuropterology, 31–86. Proceedings of the Fifth International Symposium on Neuropterology. Meeting: 2–6 May 1994, Cairo, Egypt. Privately printed, Toulouse, France, 341 pp.</mixed-citation></ref><ref id="B90"><mixed-citation xmlns:xlink="http://www.w3.org/1999/xlink" xlink:type="simple">Pantaleoni RA, Letardi A (1998) I Neuropterida della collezione dell’Istituto di Entomologia “Guido Grandi” di Bologna. Bollettino dell’Istituto di Entomologia “Guido Grandi” della Università degli studi di Bologna 52: 15–45.</mixed-citation></ref><ref id="B12"><mixed-citation xmlns:xlink="http://www.w3.org/1999/xlink" xlink:type="simple">Aspöck H, Hölzel H, Aspöck U (2001) Kommentierter Katalog der Neuropterida (<tp:taxon-name><tp:taxon-name-part taxon-name-part-type="subclass">Insecta</tp:taxon-name-part></tp:taxon-name>: <tp:taxon-name><tp:taxon-name-part taxon-name-part-type="order">Raphidioptera</tp:taxon-name-part></tp:taxon-name>, <tp:taxon-name><tp:taxon-name-part taxon-name-part-type="order">Megaloptera</tp:taxon-name-part></tp:taxon-name>, <tp:taxon-name><tp:taxon-name-part taxon-name-part-type="order">Neuroptera</tp:taxon-name-part></tp:taxon-name>) der Westpaläarktis. Denisia 2: 1–606.</mixed-citation></ref><ref id="B112"><mixed-citation xmlns:xlink="http://www.w3.org/1999/xlink" xlink:type="simple">Whittington AE (2002) Resources in Scottish Neuropterology. In: Sziráki G (Ed.) Neuropterology 2000. Proceedings of the Seventh International Symposium on Neuropterology. Meeting: 6–9 August 2000, Budapest, Hungary. Acta Zoologica Academiae Scientiarum Hungaricae 48(Suppl. 2): 371–387.</mixed-citation></ref><ref id="B94"><mixed-citation xmlns:xlink="http://www.w3.org/1999/xlink" xlink:type="simple">Popov A (2004) The <tp:taxon-name><tp:taxon-name-part taxon-name-part-type="family">Ascalaphidae</tp:taxon-name-part></tp:taxon-name> (<tp:taxon-name><tp:taxon-name-part taxon-name-part-type="order">Neuroptera</tp:taxon-name-part></tp:taxon-name>) of the Balkan Peninsula. In: Aspöck U (Ed.) Entomologie und Parasitologie. Festschrift zum 65. Geburtstag von Horst Aspöck. Denisia 13: 229–237.</mixed-citation></ref><ref id="B19"><mixed-citation xmlns:xlink="http://www.w3.org/1999/xlink" xlink:type="simple">Canbulat S (2007) A checklist of Turkish <tp:taxon-name><tp:taxon-name-part taxon-name-part-type="order">Neuroptera</tp:taxon-name-part></tp:taxon-name> with annotating on provincial distributions. Zootaxa 1552(1): 35–52. <ext-link xlink:href="10.11646/zootaxa.1552.1.2" ext-link-type="doi" xlink:type="simple">https://doi.org/10.11646/zootaxa.1552.1.2</ext-link></mixed-citation></ref><ref id="B29"><mixed-citation xmlns:xlink="http://www.w3.org/1999/xlink" xlink:type="simple">Dobosz R, Ábrahám L (2007) New data to the Turkish ascalaphid fauna (<tp:taxon-name><tp:taxon-name-part taxon-name-part-type="order">Neuroptera</tp:taxon-name-part></tp:taxon-name>: <tp:taxon-name><tp:taxon-name-part taxon-name-part-type="family">Ascalaphidae</tp:taxon-name-part></tp:taxon-name>). Annals of the Upper Silesian Museum in Bytom. Entomology 14–15: 13–27.</mixed-citation></ref><ref id="B28"><mixed-citation xmlns:xlink="http://www.w3.org/1999/xlink" xlink:type="simple">Devetak D, Janžekovič F (2012) First record of <italic><tp:taxon-name><tp:taxon-name-part taxon-name-part-type="genus">Deleproctophylla</tp:taxon-name-part> <tp:taxon-name-part taxon-name-part-type="species">australis</tp:taxon-name-part></tp:taxon-name></italic> (Fabricius, 1787) (<tp:taxon-name><tp:taxon-name-part taxon-name-part-type="subclass">Insecta</tp:taxon-name-part></tp:taxon-name>: <tp:taxon-name><tp:taxon-name-part taxon-name-part-type="order">Neuroptera</tp:taxon-name-part></tp:taxon-name>: <tp:taxon-name><tp:taxon-name-part taxon-name-part-type="family">Ascalaphidae</tp:taxon-name-part></tp:taxon-name>) in Albania. Annales, Annals for Istrian and Mediterranean Studies, Series. Histoire et Nature 22: 183–186.</mixed-citation></ref><ref id="B23"><mixed-citation xmlns:xlink="http://www.w3.org/1999/xlink" xlink:type="simple">Colombo R, Desriaux P, Gros P, Pichard A (2012) Redécouverte de deux nouvelles espèces d’ascalaphes (<tp:taxon-name><tp:taxon-name-part taxon-name-part-type="order">Neuroptera</tp:taxon-name-part></tp:taxon-name>-<tp:taxon-name><tp:taxon-name-part taxon-name-part-type="family">Ascalaphidae</tp:taxon-name-part></tp:taxon-name>) en France continentale, <italic><tp:taxon-name><tp:taxon-name-part taxon-name-part-type="genus">Deleproctophylla</tp:taxon-name-part> <tp:taxon-name-part taxon-name-part-type="species">australis</tp:taxon-name-part></tp:taxon-name></italic> (Fabricius, 1787) et <italic><tp:taxon-name><tp:taxon-name-part taxon-name-part-type="genus">Libelloides</tp:taxon-name-part> <tp:taxon-name-part taxon-name-part-type="species">latinus</tp:taxon-name-part></tp:taxon-name></italic> (Lefèbvre, 1842). Nature de Provence 1: 123–127.</mixed-citation></ref><ref id="B14"><mixed-citation xmlns:xlink="http://www.w3.org/1999/xlink" xlink:type="simple">Badano D, Pantaleoni RA (2014) The larvae of European <tp:taxon-name><tp:taxon-name-part taxon-name-part-type="family">Ascalaphidae</tp:taxon-name-part></tp:taxon-name> (<tp:taxon-name><tp:taxon-name-part taxon-name-part-type="order">Neuroptera</tp:taxon-name-part></tp:taxon-name>). Zootaxa 3796(2): 287–319. <ext-link xlink:href="10.11646/zootaxa.3796.2.4" ext-link-type="doi" xlink:type="simple">https://doi.org/10.11646/zootaxa.3796.2.4</ext-link></mixed-citation></ref><ref id="B57"><mixed-citation xmlns:xlink="http://www.w3.org/1999/xlink" xlink:type="simple">Letardi A (2016) Atlante fotografico dei Neuropterida della fauna italiana. ENEA editor, Roma, 208 pp.</mixed-citation></ref><ref id="B3"><mixed-citation xmlns:xlink="http://www.w3.org/1999/xlink" xlink:type="simple">Aistleitner E (2019) Schmetterlingshafte der Westpalaearktis – faunistische und phaenologische Aufzeichnungen und Anmerkungen (Neuropterida, <tp:taxon-name><tp:taxon-name-part taxon-name-part-type="order">Planipennia</tp:taxon-name-part></tp:taxon-name>, <tp:taxon-name><tp:taxon-name-part taxon-name-part-type="family">Ascalaphidae</tp:taxon-name-part></tp:taxon-name>). Mitteilungen der Münchener Entomologischen Gesellschaft 109: 117–137.</mixed-citation></ref><ref id="B45"><mixed-citation xmlns:xlink="http://www.w3.org/1999/xlink" xlink:type="simple">Jones JR (2019) Total‐evidence phylogeny of the owlflies (<tp:taxon-name><tp:taxon-name-part taxon-name-part-type="order">Neuroptera</tp:taxon-name-part></tp:taxon-name>, <tp:taxon-name><tp:taxon-name-part taxon-name-part-type="family">Ascalaphidae</tp:taxon-name-part></tp:taxon-name>) supports a new higher‐level classification. Zoologica Scripta 48(6): 761–782. <ext-link xlink:href="10.1111/zsc.12382" ext-link-type="doi" xlink:type="simple">https://doi.org/10.1111/zsc.12382</ext-link></mixed-citation></ref><ref id="B92"><mixed-citation xmlns:xlink="http://www.w3.org/1999/xlink" xlink:type="simple">Poggi R (2024) Gli <tp:taxon-name><tp:taxon-name-part taxon-name-part-type="family">Ascalaphidae</tp:taxon-name-part></tp:taxon-name> del Museo Civico di Storia Naturale “G. Doria” di Genova (<tp:taxon-name><tp:taxon-name-part taxon-name-part-type="order">Neuroptera</tp:taxon-name-part></tp:taxon-name>). Annali del Museo Civico di Storia Naturale Giacomo Doria 117: 1–43.</mixed-citation></ref><ref id="B47"><mixed-citation xmlns:xlink="http://www.w3.org/1999/xlink" xlink:type="simple">Kerimova IG, Krivokhatsky VA, Aydemir MN, Mamedova LN (2022) A DNA barcode library of some <tp:taxon-name><tp:taxon-name-part taxon-name-part-type="order">Neuroptera</tp:taxon-name-part></tp:taxon-name> from Azerbaijan. Punjab University Journal of Zoology 37(2): 169–174. <ext-link xlink:href="10.17582/journal.pujz/2022.37.2.169.174" ext-link-type="doi" xlink:type="simple">https://doi.org/10.17582/journal.pujz/2022.37.2.169.174</ext-link></mixed-citation></ref><ref id="B44"><mixed-citation xmlns:xlink="http://www.w3.org/1999/xlink" xlink:type="simple">Japaridze L-G, Makharadze G, Rostiashvili I, Datunashvili A, Dobosz R (2024) First barcode-assisted annotated checklist of owlflies (<tp:taxon-name><tp:taxon-name-part taxon-name-part-type="order">Neuroptera</tp:taxon-name-part></tp:taxon-name>, <tp:taxon-name><tp:taxon-name-part taxon-name-part-type="family">Myrmeleontidae</tp:taxon-name-part></tp:taxon-name>, <tp:taxon-name><tp:taxon-name-part taxon-name-part-type="family">Ascalaphidae</tp:taxon-name-part></tp:taxon-name>) of Georgia with the first record of genus <italic><tp:taxon-name><tp:taxon-name-part taxon-name-part-type="genus">Deleproctophylla</tp:taxon-name-part></tp:taxon-name></italic> Lefèbvre, 1842. Caucasiana 3: 5–18. <ext-link xlink:href="10.3897/caucasiana.3.e117039" ext-link-type="doi" xlink:type="simple">https://doi.org/10.3897/caucasiana.3.e117039</ext-link></mixed-citation></ref><ref id="B88"><mixed-citation xmlns:xlink="http://www.w3.org/1999/xlink" xlink:type="simple">Oswald JD (2025) Neuropterida Species of the World. Lacewing Digital Library, Research Publication No. 1. <ext-link xlink:href="http://lacewing.tamu.edu/SpeciesCatalog/Main" ext-link-type="uri" xlink:type="simple">http://lacewing.tamu.edu/SpeciesCatalog/Main</ext-link> [accessed 15 September 2025]</mixed-citation></ref></ref-list></tp:taxon-treatment>
