# Supplementary material for: Integrative revision of the Palaearctic owlfly genus Deleproctophylla Lefèbvre (Neuroptera, Myrmeleontidae, Ascalaphinae)
Source: Zookeys. 2026 Jan 27;1267:197–254. doi: 10.3897/zookeys.1267.173792 (PMC12869185; doi:10.3897/zookeys.1267.173792)
Supplement: XML Treatment for Deleproctophylla bleusei [file zookeys.1267.173792-treatment3.xml]

<!DOCTYPE tp:taxon-treatment
  PUBLIC "-//TaxonX//DTD Taxonomic Treatment Publishing DTD v0 20100105//EN" "tax-treatment-NSO.dtd">
<tp:taxon-treatment xmlns:tp="http://www.plazi.org/taxpub"><tp:treatment-meta><kwd-group><label>Taxon classification</label><kwd>
                <named-content content-type="kingdom">Animalia</named-content>
              </kwd><kwd>
                <named-content content-type="order">Neuroptera</named-content>
              </kwd><kwd>
                <named-content content-type="family">Myrmeleontidae</named-content>
              </kwd></kwd-group><mixed-citation publication-type="journal"><person-group><name><surname>Badano</surname><given-names>Davide</given-names></name><name><surname>Zheng</surname><given-names>Yuchen</given-names></name><name><surname>Aspöck</surname><given-names>Ulrike</given-names></name><name><surname>Aspöck</surname><given-names>Horst</given-names></name><name><surname>Dobosz</surname><given-names>Roland</given-names></name><name><surname>Funari</surname><given-names>Rebecca</given-names></name><name><surname>Pantaleoni</surname><given-names>Roberto Antonio</given-names></name><name><surname>Ábrahám</surname><given-names>Levente</given-names></name><name><surname>Liu</surname><given-names>Xingyue</given-names></name></person-group><article-title>Integrative revision of the Palaearctic owlfly genus <italic><tp:taxon-name><tp:taxon-name-part taxon-name-part-type="genus" reg="Deleproctophylla">Deleproctophylla</tp:taxon-name-part></tp:taxon-name></italic> Lefèbvre (<tp:taxon-name><tp:taxon-name-part taxon-name-part-type="order" reg="Neuroptera">Neuroptera</tp:taxon-name-part></tp:taxon-name>, <tp:taxon-name><tp:taxon-name-part taxon-name-part-type="family" reg="Myrmeleontidae">Myrmeleontidae</tp:taxon-name-part></tp:taxon-name>, <tp:taxon-name><tp:taxon-name-part taxon-name-part-type="subfamily" reg="Ascalaphinae">Ascalaphinae</tp:taxon-name-part></tp:taxon-name>)</article-title><source>Zookeys</source><day>27</day><month>01</month><year>2026</year><volume>1267</volume><fpage>197</fpage><lpage>254</lpage><pub-id pub-id-type="doi">10.3897/zookeys.1267.173792</pub-id></mixed-citation></tp:treatment-meta><tp:nomenclature><tp:taxon-name><object-id xmlns:xlink="http://www.w3.org/1999/xlink" content-type="arpha" xlink:type="simple">81ED67A9-402A-5FD4-A0B8-B49545A71696</object-id><tp:taxon-name-part taxon-name-part-type="genus" reg="Deleproctophylla">Deleproctophylla</tp:taxon-name-part> <tp:taxon-name-part taxon-name-part-type="species" reg="bleusei">bleusei</tp:taxon-name-part></tp:taxon-name><tp:taxon-authority>Kimmins, 1949</tp:taxon-authority><xref ref-type="fig" rid="F2">Figs 2C</xref><xref ref-type="fig" rid="F2">, 2D</xref><xref ref-type="fig" rid="F4">, 4E</xref><xref ref-type="fig" rid="F4">, 4F</xref><xref ref-type="fig" rid="F9">, 9</xref><xref ref-type="fig" rid="F10">, 10</xref><xref ref-type="fig" rid="F24">, 24A</xref><xref ref-type="fig" rid="F24">, 24B</xref><tp:nomenclature-citation-list><tp:nomenclature-citation><tp:taxon-name><tp:taxon-name-part taxon-name-part-type="genus" reg="Deleproctophylla">Deleproctophylla</tp:taxon-name-part> <tp:taxon-name-part taxon-name-part-type="species" reg="bleusei">bleusei</tp:taxon-name-part></tp:taxon-name><comment> Kimmins, 1949: 28 (type locality: Algeria: Naama, Mécheria; holotype in NHMUK). H. <xref ref-type="bibr" rid="B10">Aspöck and Hölzel 1996</xref>: 78 (<tp:taxon-name><tp:taxon-name-part taxon-name-part-type="genus" reg="Deleproctophylla">Deleproctophylla</tp:taxon-name-part></tp:taxon-name>). <xref ref-type="bibr" rid="B12">H. Aspöck et al. 2001</xref>: 302 (<tp:taxon-name><tp:taxon-name-part taxon-name-part-type="genus" reg="Deleproctophylla">Deleproctophylla</tp:taxon-name-part></tp:taxon-name>). <xref ref-type="bibr" rid="B38">Güsten 2003</xref>: 133 (<tp:taxon-name><tp:taxon-name-part taxon-name-part-type="genus" reg="Deleproctophylla">Deleproctophylla</tp:taxon-name-part></tp:taxon-name>). <xref ref-type="bibr" rid="B71">Monserrat et al. 2014</xref>: 157 (<tp:taxon-name><tp:taxon-name-part taxon-name-part-type="genus" reg="Deleproctophylla">Deleproctophylla</tp:taxon-name-part></tp:taxon-name>). <xref ref-type="bibr" rid="B69">Monserrat 2015</xref>: 478 (<tp:taxon-name><tp:taxon-name-part taxon-name-part-type="genus" reg="Deleproctophylla">Deleproctophylla</tp:taxon-name-part></tp:taxon-name>). <xref ref-type="bibr" rid="B63">Michel and François 2019</xref>: 183 (<tp:taxon-name><tp:taxon-name-part taxon-name-part-type="genus" reg="Deleproctophylla">Deleproctophylla</tp:taxon-name-part></tp:taxon-name>). <xref ref-type="bibr" rid="B72">Monserrat et al. 2022</xref>: 81 (<tp:taxon-name><tp:taxon-name-part taxon-name-part-type="genus" reg="Deleproctophylla">Deleproctophylla</tp:taxon-name-part></tp:taxon-name>).</comment></tp:nomenclature-citation></tp:nomenclature-citation-list></tp:nomenclature><tp:treatment-sec sec-type="Material examined"><title>Material examined.</title><p><bold>Type specimen: <italic>Holotype</italic></bold>. Images available at <ext-link xmlns:xlink="http://www.w3.org/1999/xlink" xlink:href="https://data.nhm.ac.uk/object/73295e3e-26cd-4bf4-8c10-0879722377ff" ext-link-type="uri" xlink:type="simple">https://data.nhm.ac.uk/object/73295e3e-26cd-4bf4-8c10-0879722377ff</ext-link>.</p></tp:treatment-sec><tp:treatment-sec sec-type="Additional material"><title>Additional material.</title><p>• Morocco: Fes-el-Bali (60 km SE Ouezzane), <named-content xmlns:xlink="http://www.w3.org/1999/xlink" content-type="dwc:verbatimCoordinates" xlink:type="simple">34.38°N, 5.16°W</named-content>, 300 m, 8.VII.1977, 4 ♂, 6 ♀ (<abbrev xmlns:xlink="http://www.w3.org/1999/xlink" content-type="institution" xlink:title="Collection of Horst and Ulrike Aspöck, Wien (Vienna), Austria" xlink:type="simple">HUAC</abbrev>); • Spain: Alicante, Cox, VIII.1911, Andréu, 1 ♂ (MCNM); • Morocco: Middle Atlas, Parc National de Tazekka, env. of Barrage Bab Louta Lake, <named-content xmlns:xlink="http://www.w3.org/1999/xlink" content-type="dwc:verbatimCoordinates" xlink:type="simple">34°0'5.90"N, 4°18'28.70"W</named-content>, 590 m a.s.l., dry, ruderal meadow, 15.06.2022, 2 ♂, W. Szczepański (<abbrev xmlns:xlink="http://www.w3.org/1999/xlink" content-type="institution" xlink:title="Upper Silesian Museum, Bytom, Poland" xlink:type="simple">USMB</abbrev>); • some locality, date, 1 ♂, W. Szczepański (<abbrev xmlns:xlink="http://www.w3.org/1999/xlink" content-type="institution" xlink:title="Rippl-Rónai Museum, Kaposvár, Hungary" xlink:type="simple">SCM</abbrev>); • Spain: Almería, Cabo de Gata, 30SWF67, 27.V.2010, F. Rodríguez and J.R. Correas, 1 ♂ (<abbrev xmlns:xlink="http://www.w3.org/1999/xlink" content-type="institution" xlink:title="Victor Monserrat collection, Madrid, Spain" xlink:type="simple">VM</abbrev>); • same locality 16.VI.2013, 2 ♂, 1 ♀ (<abbrev xmlns:xlink="http://www.w3.org/1999/xlink" content-type="institution" xlink:title="Victor Monserrat collection, Madrid, Spain" xlink:type="simple">VM</abbrev>); • same locality 6.VII.2013, 1 ♂, 2 ♀ (<abbrev xmlns:xlink="http://www.w3.org/1999/xlink" content-type="institution" xlink:title="Victor Monserrat collection, Madrid, Spain" xlink:type="simple">VM</abbrev>), 1 ♀ (DB); • Almería, Cabo de Gata, Salinas, Las Amoladeras, 30SWF67, 14.VI.2012, 1 ♀ (<abbrev xmlns:xlink="http://www.w3.org/1999/xlink" content-type="institution" xlink:title="Victor Monserrat collection, Madrid, Spain" xlink:type="simple">VM</abbrev>); • same locality, 6.VII.2013, 2 ♀ (<abbrev xmlns:xlink="http://www.w3.org/1999/xlink" content-type="institution" xlink:title="Victor Monserrat collection, Madrid, Spain" xlink:type="simple">VM</abbrev>); • same locality, 30.VII.2013, 1 ♀ 1 ♂ (<abbrev xmlns:xlink="http://www.w3.org/1999/xlink" content-type="institution" xlink:title="Victor Monserrat collection, Madrid, Spain" xlink:type="simple">VM</abbrev>); • Spain: Almería, San José, Playa de los Genoveses, 14.VI.2012, 3 ♂ 2 ♀ (<abbrev xmlns:xlink="http://www.w3.org/1999/xlink" content-type="institution" xlink:title="Victor Monserrat collection, Madrid, Spain" xlink:type="simple">VM</abbrev>); • Spain: Almería, San José, Playa de Mónsul, 10 m, 14.VI.2012, 1 ♀ (<abbrev xmlns:xlink="http://www.w3.org/1999/xlink" content-type="institution" xlink:title="Victor Monserrat collection, Madrid, Spain" xlink:type="simple">VM</abbrev>); • Spain: Murcia, Lorca, Purias, 30SXG25, 550 m, 12.VI.2010, José Carrillo, 1 ♀(<abbrev xmlns:xlink="http://www.w3.org/1999/xlink" content-type="institution" xlink:title="Victor Monserrat collection, Madrid, Spain" xlink:type="simple">VM</abbrev>); • same locality, 19.VI.2010, José Carrillo, 1 ♂ (<abbrev xmlns:xlink="http://www.w3.org/1999/xlink" content-type="institution" xlink:title="Victor Monserrat collection, Madrid, Spain" xlink:type="simple">VM</abbrev>).</p></tp:treatment-sec><tp:treatment-sec sec-type="Diagnostic characters"><title>Diagnostic characters.</title><p>Metafemur unmarked; forewing unmarked; hindwing posterior margin markedly curved, convex; hindwing with marking below pterostigma; male ectoproct with branch long, in apical half of branch, just after mid-length; setae on branch only at tip; setae on branch and tip of ectoproct stout and curved.</p></tp:treatment-sec><tp:treatment-sec sec-type="Redescription"><title>Redescription.</title><p><bold><italic>Size</italic></bold> (mm, based on 4 specimens) Head + thorax length 6.7–7.1; antenna length 11.6–14.5; fore wing length 15.7–22.4; fore wing width 6.5–6.7; hindwing length 19.2–22.7; hindwing width 4.2–5.5.</p><p><bold><italic>Head</italic></bold>. Occiput yellowish brown; setae dense, long, pale yellow (Fig. <xref ref-type="fig" rid="F9">9C</xref>). Vertex yellowish brown; setae dense, long, pale yellow (Fig. <xref ref-type="fig" rid="F9">9B</xref>). Para-ocular band pale yellow. Frons yellowish brown; setae dense, long, pale yellow. Clypeus and labrum yellowish brown; setae long, pale. Mandible yellowish brown, darker apically. Labium and palp yellowish brown. Antenna with pedicel with dense pale and dark setae, flagellomeres brown, nodes slightly darker; club brown, paler anteriorly (Fig. <xref ref-type="fig" rid="F9">9A</xref>).</p><fig id="F9" position="float" orientation="portrait"><object-id xmlns:xlink="http://www.w3.org/1999/xlink" content-type="doi" xlink:type="simple">10.3897/zookeys.1267.173792.figure9</object-id><object-id xmlns:xlink="http://www.w3.org/1999/xlink" content-type="arpha" xlink:type="simple">E51A00AB-9EB7-515C-8A0A-BAE8C48110A3</object-id><label>Figure 9.</label><caption><p><italic><tp:taxon-name><tp:taxon-name-part taxon-name-part-type="genus" reg="Deleproctophylla">Deleproctophylla</tp:taxon-name-part> <tp:taxon-name-part taxon-name-part-type="species" reg="bleusei">bleusei</tp:taxon-name-part></tp:taxon-name></italic> Kimmins, 1949, Fes (Morocco). <bold>A</bold>. Habitus; <bold>B</bold>. Head, frontal view; <bold>C</bold>. Head and thorax, dorsal view; <bold>D</bold>. Head and thorax, lateral view.</p></caption><graphic xmlns:xlink="http://www.w3.org/1999/xlink" xlink:href="zookeys-1267-197_article-173792__-g009.jpg" id="oo_1520601.jpg" position="float" orientation="portrait" xlink:type="simple"><uri content-type="original_file" xlink:type="simple">https://binary.pensoft.net/fig/1520601</uri></graphic></fig><p><bold><italic>Thorax</italic></bold>. Cervical sclerite yellowish brown. Pronotum brown; setae long, pale yellow. Mesonotum yellowish brown; internal margins of sclerites with darker brown shades; mesoscutellum yellowish brown with faint median brown stripe; setae long, pale yellow. Metanotum yellowish brown, with faint median marking; setae pale yellow (Fig. <xref ref-type="fig" rid="F9">9C</xref>). Pleurae yellowish brown; setae pale yellow (Fig. <xref ref-type="fig" rid="F9">9D</xref>).</p><p><bold><italic>Legs</italic></bold>. Pro- and mesothoracic legs entirely yellowish brown. Metathoracic leg yellowish brown, unmarked. Setae of coxae pale yellow; setae of femora and tibiae thin, pale yellow, thicker blackish setae ventrally; tibial spurs narrow; setae of tarsi blackish (Fig. <xref ref-type="fig" rid="F9">9D</xref>).</p><p><bold><italic>Wings</italic></bold>. Forewing long, apex rounded. Pterostigma with ~4 forked and unforked brown veinlets; membrane very pale brown, almost whitish in young (but not freshly emerged) individuals. Presectoral area with ~5 crossveins. <abbrev xmlns:xlink="http://www.w3.org/1999/xlink" xlink:title="radius posterior" xlink:type="simple">RP</abbrev> with five branches. <abbrev xmlns:xlink="http://www.w3.org/1999/xlink" xlink:title="media anterior" xlink:type="simple">MA</abbrev> progressively curving toward hind margin in distal portion. <abbrev xmlns:xlink="http://www.w3.org/1999/xlink" xlink:title="media posterior" xlink:type="simple">MP</abbrev>-<abbrev xmlns:xlink="http://www.w3.org/1999/xlink" xlink:title="cubitus anterior" xlink:type="simple">CuA</abbrev> area with ~3 irregular rows of cells. Axillary lobe slightly prominent. Forewing venation largely brown, paler toward wing base; <abbrev xmlns:xlink="http://www.w3.org/1999/xlink" xlink:title="subcosta" xlink:type="simple">Sc</abbrev> and R yellowish, very pale in young individuals; anal veins yellowish. Forewing membrane hyaline (in old specimens faint brownish), unmarked (Figs <xref ref-type="fig" rid="F2">2C</xref>, <xref ref-type="fig" rid="F2">2D</xref>, <xref ref-type="fig" rid="F4">4E</xref>, <xref ref-type="fig" rid="F4">4F</xref>, <xref ref-type="fig" rid="F9">9A</xref>). Hindwing broad, wider at <abbrev xmlns:xlink="http://www.w3.org/1999/xlink" xlink:title="radius posterior" xlink:type="simple">RP</abbrev> fork; hind margin markedly convex, with a pronounced curve. Presectoral area with three crossveins. <abbrev xmlns:xlink="http://www.w3.org/1999/xlink" xlink:title="radius posterior" xlink:type="simple">RP</abbrev> with four branches. <abbrev xmlns:xlink="http://www.w3.org/1999/xlink" xlink:title="media anterior" xlink:type="simple">MA</abbrev> largely straight, slightly curved toward hind margin distally. <abbrev xmlns:xlink="http://www.w3.org/1999/xlink" xlink:title="media posterior" xlink:type="simple">MP</abbrev>-<abbrev xmlns:xlink="http://www.w3.org/1999/xlink" xlink:title="cubitus anterior" xlink:type="simple">CuA</abbrev> area with ~2 irregular rows of cells. Hindwing venation brown, paler near wing base; <abbrev xmlns:xlink="http://www.w3.org/1999/xlink" xlink:title="subcosta" xlink:type="simple">Sc</abbrev> yellowish. Hindwing membrane hyaline, distal section with a long narrow brown marking, sometimes stripe-like, extending from pterostigma to first branch of <abbrev xmlns:xlink="http://www.w3.org/1999/xlink" xlink:title="radius posterior" xlink:type="simple">RP</abbrev> (Figs <xref ref-type="fig" rid="F2">2C</xref>, <xref ref-type="fig" rid="F2">2D</xref>, <xref ref-type="fig" rid="F4">4E</xref>, <xref ref-type="fig" rid="F4">4F</xref>, <xref ref-type="fig" rid="F9">9A</xref>).</p><p><bold><italic>Abdomen</italic></bold>. Tergites pale brown, each with a caudal pair of yellowish markings. Sternites pale brown, paler than tergites. Pleural membrane pale brown.</p><p><bold><italic>Male genitalia</italic></bold>. Ectoproct narrow, with long and thin branch bifurcating beyond mid-length, in apical half. Setae of ectoproct long, dark brown; setae on branch only at apex, dense, black, stout, curved, and spine-like; setae on tip of ectoproct black, stout, curved, and spine-like (Fig. <xref ref-type="fig" rid="F10">10A–C</xref>). Tergite 9 sub-rectangular in lateral view, with prominent ventral projection; setae long and black, longer and denser on projection. Sternite 9 with three lobes, of which median largest; setae thin, spine-like on median lobe (Fig. <xref ref-type="fig" rid="F10">10B, C</xref>). Gx11 arch-shaped, projecting caudally and curved downward laterally; <abbrev xmlns:xlink="http://www.w3.org/1999/xlink" xlink:title="gonocoxite 9" xlink:type="simple">gx9</abbrev> sclerotized, dorsally folded; <abbrev xmlns:xlink="http://www.w3.org/1999/xlink" xlink:title="gonoapophysis 9" xlink:type="simple">gp9</abbrev> lightly sclerotized forming a shallow median furrow (Fig. <xref ref-type="fig" rid="F10">10F–J</xref>).</p><fig id="F10" position="float" orientation="portrait"><object-id xmlns:xlink="http://www.w3.org/1999/xlink" content-type="doi" xlink:type="simple">10.3897/zookeys.1267.173792.figure10</object-id><object-id xmlns:xlink="http://www.w3.org/1999/xlink" content-type="arpha" xlink:type="simple">C6EB7BE2-3DAA-5213-9EEC-6FA0A8CF7B36</object-id><label>Figure 10.</label><caption><p><italic><tp:taxon-name><tp:taxon-name-part taxon-name-part-type="genus" reg="Deleproctophylla">Deleproctophylla</tp:taxon-name-part> <tp:taxon-name-part taxon-name-part-type="species" reg="bleusei">bleusei</tp:taxon-name-part></tp:taxon-name></italic> Kimmins, 1949, Fes (Morocco). Male terminalia: <bold>A</bold>. Dorsal view; <bold>B</bold>. Ventral view; <bold>C</bold>. Lateral view. Female terminalia: <bold>D</bold>. Ventral view; <bold>E</bold>. Lateral view. Male genitalia: <bold>F</bold>. Ventral view; <bold>G</bold>. Anteroventral view; <bold>H</bold>. Caudal view; <bold>I</bold>. Lateral view; <bold>J</bold>. Dorsal view.</p></caption><graphic xmlns:xlink="http://www.w3.org/1999/xlink" xlink:href="zookeys-1267-197_article-173792__-g010.jpg" id="oo_1520602.jpg" position="float" orientation="portrait" xlink:type="simple"><uri content-type="original_file" xlink:type="simple">https://binary.pensoft.net/fig/1520602</uri></graphic></fig><p><bold><italic>Female genitalia</italic></bold>. Ectoproct elongated; setae long, black (Fig. <xref ref-type="fig" rid="F10">10D, E</xref>). Tergite 9 sub-rectangular. Gx9 wider than long; setae long. Tergite 8 subrectangular. Gx8 wider than long, with long setae. Gp8 projecting ventrally; setae thin (Fig. <xref ref-type="fig" rid="F10">10D, E</xref>).</p></tp:treatment-sec><tp:treatment-sec sec-type="Comparative notes"><title>Comparative notes.</title><p><italic><tp:taxon-name><tp:taxon-name-part taxon-name-part-type="genus" reg="Deleproctophylla">Deleproctophylla</tp:taxon-name-part> <tp:taxon-name-part taxon-name-part-type="species" reg="bleusei">bleusei</tp:taxon-name-part></tp:taxon-name></italic> has a long history of taxonomic confusion with <italic><tp:taxon-name><tp:taxon-name-part taxon-name-part-type="genus" reg="Deleproctophylla">D.</tp:taxon-name-part> <tp:taxon-name-part taxon-name-part-type="species" reg="dusmeti">dusmeti</tp:taxon-name-part></tp:taxon-name></italic>, to which it is sympatric in the Iberian Peninsula and closely resembles in wing pattern (<xref ref-type="bibr" rid="B71">Monserrat et al. 2014</xref>). However, <italic><tp:taxon-name><tp:taxon-name-part taxon-name-part-type="genus" reg="Deleproctophylla">D.</tp:taxon-name-part> <tp:taxon-name-part taxon-name-part-type="species" reg="bleusei">bleusei</tp:taxon-name-part></tp:taxon-name></italic> can be distinguished by the unmarked metafemur (Fig. <xref ref-type="fig" rid="F9">9D</xref>) and characters of male ectoproct, such as long and thin branch arising after mid-length (Fig. <xref ref-type="fig" rid="F10">10A</xref>). The shape of the hindwing provides a reliable diagnostic trait: <italic><tp:taxon-name><tp:taxon-name-part taxon-name-part-type="genus" reg="Deleproctophylla">D.</tp:taxon-name-part> <tp:taxon-name-part taxon-name-part-type="species" reg="bleusei">bleusei</tp:taxon-name-part></tp:taxon-name></italic> has smoothly curved posterior margin in <italic><tp:taxon-name><tp:taxon-name-part taxon-name-part-type="genus" reg="Deleproctophylla">D.</tp:taxon-name-part> <tp:taxon-name-part taxon-name-part-type="species" reg="bleusei">bleusei</tp:taxon-name-part></tp:taxon-name></italic>, whereas <italic><tp:taxon-name><tp:taxon-name-part taxon-name-part-type="genus" reg="Deleproctophylla">D.</tp:taxon-name-part> <tp:taxon-name-part taxon-name-part-type="species" reg="dusmeti">dusmeti</tp:taxon-name-part></tp:taxon-name></italic> is characterized by a distinctly triangular shape. Additionally, young (but not newly hatched) specimens of <italic><tp:taxon-name><tp:taxon-name-part taxon-name-part-type="genus" reg="Deleproctophylla">D.</tp:taxon-name-part> <tp:taxon-name-part taxon-name-part-type="species" reg="bleusei">bleusei</tp:taxon-name-part></tp:taxon-name></italic> are characterized by a pale C, <abbrev xmlns:xlink="http://www.w3.org/1999/xlink" xlink:title="subcosta" xlink:type="simple">Sc</abbrev> and R veins, as well as an almost whitish pterostigma. This distinctive venation coloration is also evident in the holotype.</p></tp:treatment-sec><tp:treatment-sec sec-type="Distribution"><title>Distribution.</title><p>Africa: Algeria, Morocco, Tunisia. Europe: Spain (<xref ref-type="bibr" rid="B12">H. Aspöck et al. 2001</xref>; <xref ref-type="bibr" rid="B71">Monserrat et al. 2014</xref>; <xref ref-type="bibr" rid="B88">Oswald 2025</xref>) (Fig. <xref ref-type="fig" rid="F25">25</xref>).</p></tp:treatment-sec><tp:treatment-sec><!--Section generated to contain objects referenced in tp:taxon-treatment.--><fig id="F2" position="float" orientation="portrait"><object-id xmlns:xlink="http://www.w3.org/1999/xlink" content-type="doi" xlink:type="simple">10.3897/zookeys.1267.173792.figure2</object-id><object-id xmlns:xlink="http://www.w3.org/1999/xlink" content-type="arpha" xlink:type="simple">B5E7766D-40B4-5087-A82C-C0D1226F8FEE</object-id><label>Figure 2.</label><caption><p>Habitus of <italic><tp:taxon-name><tp:taxon-name-part taxon-name-part-type="genus" reg="Deleproctophylla">Deleproctophylla</tp:taxon-name-part></tp:taxon-name></italic> spp. <bold>A, C, E, G</bold>. Male; <bold>B, D, F, H</bold>. Female; <bold>A, B</bold>. <italic><tp:taxon-name><tp:taxon-name-part taxon-name-part-type="genus" reg="Deleproctophylla">D.</tp:taxon-name-part> <tp:taxon-name-part taxon-name-part-type="species" reg="australis">australis</tp:taxon-name-part></tp:taxon-name></italic> (Fabricius, 1787), Grosseto (Italy); <bold>C, D</bold>. <italic><tp:taxon-name><tp:taxon-name-part taxon-name-part-type="genus" reg="Deleproctophylla">D.</tp:taxon-name-part> <tp:taxon-name-part taxon-name-part-type="species" reg="bleusei">bleusei</tp:taxon-name-part></tp:taxon-name></italic> Kimmins, 1949, Fes (Morocco); <bold>E, F</bold>. <italic><tp:taxon-name><tp:taxon-name-part taxon-name-part-type="genus" reg="Deleproctophylla">D.</tp:taxon-name-part> <tp:taxon-name-part taxon-name-part-type="species" reg="dandizenor">dandizenor</tp:taxon-name-part></tp:taxon-name></italic> Badano, Zheng, U. Aspöck &amp; Dobosz, sp. nov., male holotype and female paratype, Kunar (Afghanistan); <bold>G, H</bold>. <italic><tp:taxon-name><tp:taxon-name-part taxon-name-part-type="genus" reg="Deleproctophylla">D.</tp:taxon-name-part> <tp:taxon-name-part taxon-name-part-type="species" reg="dusmeti">dusmeti</tp:taxon-name-part></tp:taxon-name></italic> (Navás, 1914), Saint-Paul-et-Valmalle (France).</p></caption><graphic xmlns:xlink="http://www.w3.org/1999/xlink" xlink:href="zookeys-1267-197_article-173792__-g002.jpg" id="oo_1520594.jpg" position="float" orientation="portrait" xlink:type="simple"><uri content-type="original_file" xlink:type="simple">https://binary.pensoft.net/fig/1520594</uri></graphic></fig><fig id="F4" position="float" orientation="portrait"><object-id xmlns:xlink="http://www.w3.org/1999/xlink" content-type="doi" xlink:type="simple">10.3897/zookeys.1267.173792.figure4</object-id><object-id xmlns:xlink="http://www.w3.org/1999/xlink" content-type="arpha" xlink:type="simple">110138B5-D06C-5B6B-8ADD-77EC1863D2A2</object-id><label>Figure 4.</label><caption><p>Variation of wing patterns in <italic><tp:taxon-name><tp:taxon-name-part taxon-name-part-type="genus" reg="Deleproctophylla">Deleproctophylla</tp:taxon-name-part></tp:taxon-name></italic> spp. <bold>A</bold>. <italic><tp:taxon-name><tp:taxon-name-part taxon-name-part-type="genus" reg="Deleproctophylla">D.</tp:taxon-name-part> <tp:taxon-name-part taxon-name-part-type="species" reg="australis">australis</tp:taxon-name-part></tp:taxon-name></italic> (Fabricius, 1787), Crete (Greece); <bold>B</bold>. <italic><tp:taxon-name><tp:taxon-name-part taxon-name-part-type="genus" reg="Deleproctophylla">D.</tp:taxon-name-part> <tp:taxon-name-part taxon-name-part-type="species" reg="australis">australis</tp:taxon-name-part></tp:taxon-name></italic>, Alghero, Sardinia (Italy); <bold>C</bold>. <italic><tp:taxon-name><tp:taxon-name-part taxon-name-part-type="genus" reg="Deleproctophylla">D.</tp:taxon-name-part> <tp:taxon-name-part taxon-name-part-type="species" reg="australis">australis</tp:taxon-name-part></tp:taxon-name></italic>, Grosseto (Italy); <bold>D</bold>. <italic><tp:taxon-name><tp:taxon-name-part taxon-name-part-type="genus" reg="Deleproctophylla">D.</tp:taxon-name-part> <tp:taxon-name-part taxon-name-part-type="species" reg="australis">australis</tp:taxon-name-part></tp:taxon-name></italic>, Balikesir (Turkey); <bold>E</bold>. <italic><tp:taxon-name><tp:taxon-name-part taxon-name-part-type="genus" reg="Deleproctophylla">D.</tp:taxon-name-part> <tp:taxon-name-part taxon-name-part-type="species" reg="bleusei">bleusei</tp:taxon-name-part></tp:taxon-name></italic> Kimmins, 1949, Fes (Morocco); <bold>F</bold>. <italic><tp:taxon-name><tp:taxon-name-part taxon-name-part-type="genus" reg="Deleproctophylla">D.</tp:taxon-name-part> <tp:taxon-name-part taxon-name-part-type="species" reg="bleusei">bleusei</tp:taxon-name-part></tp:taxon-name></italic>, Cabo de Gata (Spain); <bold>G</bold>. <italic><tp:taxon-name><tp:taxon-name-part taxon-name-part-type="genus" reg="Deleproctophylla">D.</tp:taxon-name-part> <tp:taxon-name-part taxon-name-part-type="species" reg="dusmeti">dusmeti</tp:taxon-name-part></tp:taxon-name></italic> (Navás, 1914), Saint-Paul-et-Valmalle (France); <bold>H</bold>. <italic><tp:taxon-name><tp:taxon-name-part taxon-name-part-type="genus" reg="Deleproctophylla">D.</tp:taxon-name-part> <tp:taxon-name-part taxon-name-part-type="species" reg="dusmeti">dusmeti</tp:taxon-name-part></tp:taxon-name></italic>, Villeneuve-Loubet (France).</p></caption><graphic xmlns:xlink="http://www.w3.org/1999/xlink" xlink:href="zookeys-1267-197_article-173792__-g004.jpg" id="oo_1520596.jpg" position="float" orientation="portrait" xlink:type="simple"><uri content-type="original_file" xlink:type="simple">https://binary.pensoft.net/fig/1520596</uri></graphic></fig><fig id="F24" position="float" orientation="portrait"><object-id xmlns:xlink="http://www.w3.org/1999/xlink" content-type="doi" xlink:type="simple">10.3897/zookeys.1267.173792.figure24</object-id><object-id xmlns:xlink="http://www.w3.org/1999/xlink" content-type="arpha" xlink:type="simple">BE90BCF3-70A0-5439-96EC-C963DFEF0E29</object-id><label>Figure 24.</label><caption><p>Types of <italic><tp:taxon-name><tp:taxon-name-part taxon-name-part-type="genus" reg="Deleproctophylla">Deleproctophylla</tp:taxon-name-part></tp:taxon-name></italic> spp. <bold>A, B</bold>. <italic><tp:taxon-name><tp:taxon-name-part taxon-name-part-type="genus" reg="Theleproctophylla">Theleproctophylla</tp:taxon-name-part> <tp:taxon-name-part taxon-name-part-type="species" reg="dusmeti">dusmeti</tp:taxon-name-part></tp:taxon-name></italic> Navás, 1914, paralectotype in <named-content xmlns:xlink="http://www.w3.org/1999/xlink" content-type="dwc:institutional_code" xlink:title="MNHN - Museum national d'Histoire naturelle" xlink:href="https://scientific-collections.gbif.org/institution/6a6ac6c5-1b8a-48db-91a2-f8661274ff80" xlink:type="simple">MNHN</named-content>; photo by YZ; <bold>A</bold>. Habitus; <bold>B</bold>. Labels; <bold>C, D</bold>. <italic><tp:taxon-name><tp:taxon-name-part taxon-name-part-type="genus" reg="Ascalaphus">Ascalaphus</tp:taxon-name-part> <tp:taxon-name-part taxon-name-part-type="species" reg="variegatus">variegatus</tp:taxon-name-part></tp:taxon-name></italic> Klug, 1834, holotype in <abbrev xmlns:xlink="http://www.w3.org/1999/xlink" content-type="institution" xlink:title="Museum für Naturkunde, Berlin, Germany" xlink:type="simple">MfN</abbrev>, photo by Hongyu Li; <bold>C</bold>. Habitus; <bold>D</bold>. Labels.</p></caption><graphic xmlns:xlink="http://www.w3.org/1999/xlink" xlink:href="zookeys-1267-197_article-173792__-g024.jpg" id="oo_1520616.jpg" position="float" orientation="portrait" xlink:type="simple"><uri content-type="original_file" xlink:type="simple">https://binary.pensoft.net/fig/1520616</uri></graphic></fig><fig id="F25" position="float" orientation="portrait"><object-id xmlns:xlink="http://www.w3.org/1999/xlink" content-type="doi" xlink:type="simple">10.3897/zookeys.1267.173792.figure25</object-id><object-id xmlns:xlink="http://www.w3.org/1999/xlink" content-type="arpha" xlink:type="simple">6566B66F-5CDE-5098-BD4E-780E7336EA3D</object-id><label>Figure 25.</label><caption><p>Distribution map of <italic><tp:taxon-name><tp:taxon-name-part taxon-name-part-type="genus" reg="Deleproctophylla">Deleproctophylla</tp:taxon-name-part></tp:taxon-name></italic> spp.</p></caption><graphic xmlns:xlink="http://www.w3.org/1999/xlink" xlink:href="zookeys-1267-197_article-173792__-g025.jpg" id="oo_1520617.jpg" position="float" orientation="portrait" xlink:type="simple"><uri content-type="original_file" xlink:type="simple">https://binary.pensoft.net/fig/1520617</uri></graphic></fig></tp:treatment-sec><ref-list><ref id="B10"><mixed-citation xmlns:xlink="http://www.w3.org/1999/xlink" xlink:type="simple">Aspöck H, Hölzel H (1996) The Neuropteroidea of North Africa, Mediterranean Asia and of Europe: a comparative review (<tp:taxon-name><tp:taxon-name-part taxon-name-part-type="subclass">Insecta</tp:taxon-name-part></tp:taxon-name>). In: Canard M, Aspöck H, Mansell MW (Еds) Pure and Applied Research in Neuropterology, 31–86. Proceedings of the Fifth International Symposium on Neuropterology. Meeting: 2–6 May 1994, Cairo, Egypt. Privately printed, Toulouse, France, 341 pp.</mixed-citation></ref><ref id="B12"><mixed-citation xmlns:xlink="http://www.w3.org/1999/xlink" xlink:type="simple">Aspöck H, Hölzel H, Aspöck U (2001) Kommentierter Katalog der Neuropterida (<tp:taxon-name><tp:taxon-name-part taxon-name-part-type="subclass">Insecta</tp:taxon-name-part></tp:taxon-name>: <tp:taxon-name><tp:taxon-name-part taxon-name-part-type="order">Raphidioptera</tp:taxon-name-part></tp:taxon-name>, <tp:taxon-name><tp:taxon-name-part taxon-name-part-type="order">Megaloptera</tp:taxon-name-part></tp:taxon-name>, <tp:taxon-name><tp:taxon-name-part taxon-name-part-type="order">Neuroptera</tp:taxon-name-part></tp:taxon-name>) der Westpaläarktis. Denisia 2: 1–606.</mixed-citation></ref><ref id="B38"><mixed-citation xmlns:xlink="http://www.w3.org/1999/xlink" xlink:type="simple">Güsten R (2003) A checklist and new species records of Neuropterida (<tp:taxon-name><tp:taxon-name-part taxon-name-part-type="subclass">Insecta</tp:taxon-name-part></tp:taxon-name>) for Tunisia. Kaupia. Darmstädter Beiträge zur Naturgeschichte 12: 129–149.</mixed-citation></ref><ref id="B71"><mixed-citation xmlns:xlink="http://www.w3.org/1999/xlink" xlink:type="simple">Monserrat VJ, Badano D, Acevedo F (2014) Nuevos datos de ascaláfidos para la península Ibérica, con una nueva especie para la fauna europea (<tp:taxon-name><tp:taxon-name-part taxon-name-part-type="subclass">Insecta</tp:taxon-name-part></tp:taxon-name>, Neuropterida, <tp:taxon-name><tp:taxon-name-part taxon-name-part-type="order">Neuroptera</tp:taxon-name-part></tp:taxon-name>, <tp:taxon-name><tp:taxon-name-part taxon-name-part-type="family">Ascalaphidae</tp:taxon-name-part></tp:taxon-name>). Heteropterus Revista de Entomología 14: 147–167.</mixed-citation></ref><ref id="B69"><mixed-citation xmlns:xlink="http://www.w3.org/1999/xlink" xlink:type="simple">Monserrat VJ (2015) Estrategias de defensa visual en los Neuropterida Ibéricos (<tp:taxon-name><tp:taxon-name-part taxon-name-part-type="order">Megaloptera</tp:taxon-name-part></tp:taxon-name>, <tp:taxon-name><tp:taxon-name-part taxon-name-part-type="order">Raphidioptera</tp:taxon-name-part></tp:taxon-name>, <tp:taxon-name><tp:taxon-name-part taxon-name-part-type="order">Neuroptera</tp:taxon-name-part></tp:taxon-name>). Boletín de la SEA 57: 459–480.</mixed-citation></ref><ref id="B63"><mixed-citation xmlns:xlink="http://www.w3.org/1999/xlink" xlink:type="simple">Michel B, François A (2019) Contribution to the knowledge of the <tp:taxon-name><tp:taxon-name-part taxon-name-part-type="order">Neuroptera</tp:taxon-name-part></tp:taxon-name> of the Oriental region of Morocco. In: Weihrauch F, Frank O, Gruppe A, Jepson JE, Kirschey L, Ohl M (Еds) Proceedings of the XIII International Symposium of Neuropterology, 181–186. Meeting: 17–22 June 2018, Laufen, Germany. Osmylus Scientific Publishers, Wolnzach, Germany, 297 pp.</mixed-citation></ref><ref id="B72"><mixed-citation xmlns:xlink="http://www.w3.org/1999/xlink" xlink:type="simple">Monserrat VJ, Gavira Ó, Acevedo RF (2022) Los neuroptéridos de las zonas desérticas y subdesérticas de la Península Ibérica (Neuropterida: <tp:taxon-name><tp:taxon-name-part taxon-name-part-type="order">Neuroptera</tp:taxon-name-part></tp:taxon-name>, <tp:taxon-name><tp:taxon-name-part taxon-name-part-type="order">Raphidioptera</tp:taxon-name-part></tp:taxon-name>). Boletín de la SEA 71: 71–91. <ext-link xlink:href="10.3989/graellsia.2015.v71.116" ext-link-type="doi" xlink:type="simple">https://doi.org/10.3989/graellsia.2015.v71.116</ext-link></mixed-citation></ref><ref id="B88"><mixed-citation xmlns:xlink="http://www.w3.org/1999/xlink" xlink:type="simple">Oswald JD (2025) Neuropterida Species of the World. Lacewing Digital Library, Research Publication No. 1. <ext-link xlink:href="http://lacewing.tamu.edu/SpeciesCatalog/Main" ext-link-type="uri" xlink:type="simple">http://lacewing.tamu.edu/SpeciesCatalog/Main</ext-link> [accessed 15 September 2025]</mixed-citation></ref></ref-list></tp:taxon-treatment>
