# Supplementary material for: Integrative revision of the Palaearctic owlfly genus Deleproctophylla Lefèbvre (Neuroptera, Myrmeleontidae, Ascalaphinae)
Source: Zookeys. 2026 Jan 27;1267:197–254. doi: 10.3897/zookeys.1267.173792 (PMC12869185; doi:10.3897/zookeys.1267.173792)
Supplement: XML Treatment for Deleproctophylla dandizenor [file zookeys.1267.173792-treatment4.xml]

<!DOCTYPE tp:taxon-treatment
  PUBLIC "-//TaxonX//DTD Taxonomic Treatment Publishing DTD v0 20100105//EN" "tax-treatment-NSO.dtd">
<tp:taxon-treatment xmlns:tp="http://www.plazi.org/taxpub"><tp:treatment-meta><kwd-group><label>Taxon classification</label><kwd>
                <named-content content-type="kingdom">Animalia</named-content>
              </kwd><kwd>
                <named-content content-type="order">Neuroptera</named-content>
              </kwd><kwd>
                <named-content content-type="family">Myrmeleontidae</named-content>
              </kwd></kwd-group><mixed-citation publication-type="journal"><person-group><name><surname>Badano</surname><given-names>Davide</given-names></name><name><surname>Zheng</surname><given-names>Yuchen</given-names></name><name><surname>Aspöck</surname><given-names>Ulrike</given-names></name><name><surname>Aspöck</surname><given-names>Horst</given-names></name><name><surname>Dobosz</surname><given-names>Roland</given-names></name><name><surname>Funari</surname><given-names>Rebecca</given-names></name><name><surname>Pantaleoni</surname><given-names>Roberto Antonio</given-names></name><name><surname>Ábrahám</surname><given-names>Levente</given-names></name><name><surname>Liu</surname><given-names>Xingyue</given-names></name></person-group><article-title>Integrative revision of the Palaearctic owlfly genus <italic><tp:taxon-name><tp:taxon-name-part taxon-name-part-type="genus" reg="Deleproctophylla">Deleproctophylla</tp:taxon-name-part></tp:taxon-name></italic> Lefèbvre (<tp:taxon-name><tp:taxon-name-part taxon-name-part-type="order" reg="Neuroptera">Neuroptera</tp:taxon-name-part></tp:taxon-name>, <tp:taxon-name><tp:taxon-name-part taxon-name-part-type="family" reg="Myrmeleontidae">Myrmeleontidae</tp:taxon-name-part></tp:taxon-name>, <tp:taxon-name><tp:taxon-name-part taxon-name-part-type="subfamily" reg="Ascalaphinae">Ascalaphinae</tp:taxon-name-part></tp:taxon-name>)</article-title><source>Zookeys</source><day>27</day><month>01</month><year>2026</year><volume>1267</volume><fpage>197</fpage><lpage>254</lpage><pub-id pub-id-type="doi">10.3897/zookeys.1267.173792</pub-id></mixed-citation></tp:treatment-meta><tp:nomenclature><tp:taxon-name><object-id xmlns:xlink="http://www.w3.org/1999/xlink" content-type="arpha" xlink:type="simple">40445BE1-F3D7-56FD-8718-58C579950214</object-id><tp:taxon-name-part taxon-name-part-type="genus" reg="Deleproctophylla">Deleproctophylla</tp:taxon-name-part> <tp:taxon-name-part taxon-name-part-type="species" reg="dandizenor">dandizenor</tp:taxon-name-part><object-id xmlns:xlink="http://www.w3.org/1999/xlink" content-type="zoobank" xlink:type="simple">https://zoobank.org/D2497E1D-FABE-4B44-9F61-93B1E542BC5F</object-id></tp:taxon-name><tp:taxon-authority>Badano, Zheng, U. Aspöck &amp; Dobosz</tp:taxon-authority><tp:taxon-status xmlns:xlink="http://www.w3.org/1999/xlink" xlink:type="simple">sp. nov.</tp:taxon-status><xref ref-type="fig" rid="F2">Figs 2E</xref><xref ref-type="fig" rid="F2">, 2F</xref><xref ref-type="fig" rid="F11">, 11</xref><xref ref-type="fig" rid="F12">, 12</xref></tp:nomenclature><tp:treatment-sec sec-type="Type material"><title>Type material.</title><p><bold><italic>Holotype</italic></bold> • Afghanistan: Pr. Kunar, Nuristan ob. LindaiSin-Tal vic. Barg e Matal, Dandizenor Mts., 2600 m, 13.VII.1970, Naumann 1 ♂ (<named-content xmlns:xlink="http://www.w3.org/1999/xlink" content-type="dwc:institutional_code" xlink:title="Naturhistorisches Museum Wien" xlink:href="https://scientific-collections.gbif.org/institution/37a95137-fb12-4e75-b35c-ffc6e5af94f9" xlink:type="simple">NHMW</named-content>); paratype, same information as holotype, 1 ♀ (<named-content xmlns:xlink="http://www.w3.org/1999/xlink" content-type="dwc:institutional_code" xlink:title="Naturhistorisches Museum Wien" xlink:href="https://scientific-collections.gbif.org/institution/37a95137-fb12-4e75-b35c-ffc6e5af94f9" xlink:type="simple">NHMW</named-content>). <bold><italic>Paratypes</italic></bold> • Afghanistan: Province Bamiyan, Yakawlang District, SW Kotak village, ca 2800 m, 03.07.2016, I. Pljushtch, 1 ♂ (<abbrev xmlns:xlink="http://www.w3.org/1999/xlink" content-type="institution" xlink:title="Rippl-Rónai Museum, Kaposvár, Hungary" xlink:type="simple">SCM</abbrev>); • Afghanistan: Province Bamiyan, Bande-Amir National Park, 2950 m, 26.06.2016, I. Pljushtch, 1 ♂ (<abbrev xmlns:xlink="http://www.w3.org/1999/xlink" content-type="institution" xlink:title="Upper Silesian Museum, Bytom, Poland" xlink:type="simple">USMB</abbrev>); • Pakistan: Hindukush Mts., Booni, 2000 m, 11.07.1994, B. Herczig, Gy. M. László and G. Ronkay, 1 ♂ (<abbrev xmlns:xlink="http://www.w3.org/1999/xlink" content-type="institution" xlink:title="Rippl-Rónai Museum, Kaposvár, Hungary" xlink:type="simple">SCM</abbrev>).</p></tp:treatment-sec><tp:treatment-sec sec-type="Diagnosis"><title>Diagnosis.</title><p>Metafemur with large brown marking; pterostigma of both wings dark brown; wing venation rather dense, with many crossveins; forewing hyaline; hindwing broad; hindwing with large band-shaped marking from pterostigma to posterior margin of wing; male ectoproct robust, with branch in apical two-thirds of branch; ectoproct, including branch and apex densely covered with setae; setae on branch and apex spine-like. Male tergite 9 with caudal margin with long hair-like setae, ventral projection stout, hairy. Female ectoproct with short ventral projection. Female <abbrev xmlns:xlink="http://www.w3.org/1999/xlink" xlink:title="gonocoxite 9" xlink:type="simple">gx9</abbrev> and <abbrev xmlns:xlink="http://www.w3.org/1999/xlink" xlink:title="gonapophysis 8" xlink:type="simple">gp8</abbrev> relatively prominent.</p></tp:treatment-sec><tp:treatment-sec sec-type="Description"><title>Description.</title><p><bold><italic>Size</italic></bold> (mm, based on 2 specimens) Head + thorax length 8.1–8.2; antenna length 15.4–15.5; fore wing length 20.3–21.9; fore wing width 6.5–6.8; hindwing length 15.5–17.7; hindwing width 5.4–5.5.</p><p><bold><italic>Head</italic></bold>. Vertex yellowish brown; setae dense, long, pale yellow (Fig. <xref ref-type="fig" rid="F11">11C</xref>). Para-ocular band yellowish brown, darker anteriorly. Frons yellowish brown; setae dense, long, pale yellow. Clypeus and labrum yellowish brown; setae long, pale (Fig. <xref ref-type="fig" rid="F11">11B</xref>). Mandible yellowish brown, transitioning to brown apically. Labium and palp yellowish brown, concolorous with mandible. Antenna with pedicel with pale and dark setae, flagellomeres brown; club brown (Fig. <xref ref-type="fig" rid="F11">11A</xref>).</p><fig id="F11" position="float" orientation="portrait"><object-id xmlns:xlink="http://www.w3.org/1999/xlink" content-type="doi" xlink:type="simple">10.3897/zookeys.1267.173792.figure11</object-id><object-id xmlns:xlink="http://www.w3.org/1999/xlink" content-type="arpha" xlink:type="simple">E6EB848D-D5C6-534F-AC12-143DC75FAC0F</object-id><label>Figure 11.</label><caption><p><italic><tp:taxon-name><tp:taxon-name-part taxon-name-part-type="genus" reg="Deleproctophylla">Deleproctophylla</tp:taxon-name-part> <tp:taxon-name-part taxon-name-part-type="species" reg="dandizenor">dandizenor</tp:taxon-name-part></tp:taxon-name></italic> Badano, Zheng, U. Aspöck &amp; Dobosz, sp. nov., Kunar (Afghanistan). <bold>A</bold>. Habitus; <bold>B</bold>. Head, frontal view; <bold>C</bold>. Head and thorax, dorsal view; <bold>D</bold>. Head and thorax, lateral view.</p></caption><graphic xmlns:xlink="http://www.w3.org/1999/xlink" xlink:href="zookeys-1267-197_article-173792__-g011.jpg" id="oo_1520603.jpg" position="float" orientation="portrait" xlink:type="simple"><uri content-type="original_file" xlink:type="simple">https://binary.pensoft.net/fig/1520603</uri></graphic></fig><p><bold><italic>Thorax</italic></bold>. Cervical sclerite yellowish brown. Pronotum brown; setae long, pale yellow. Mesonotum brown with yellowish brown markings: an anterior small, rounded pair, a median subtriangular pair, and a posterior rounded pair; mesoscutellum dark brown, caudal margin yellowish brown. Mesonotum with long pale-yellow setae. Metanotum brown, medially dark brown; setae pale yellow (Fig. <xref ref-type="fig" rid="F11">11C</xref>). Pleurae yellowish brown; setae pale yellow (Fig. <xref ref-type="fig" rid="F11">11D</xref>).</p><p><bold><italic>Legs</italic></bold>. Pro- and mesothoracic legs yellowish brown, tarsi dark brown. Metathoracic leg yellowish brown, metafemur with large dark brown marking. Coxae with thin pale yellow setae; femora and tibiae with thin pale yellow setae and ventral thicker blackish setae; tibial spurs narrow, blackish; tarsi with robust blackish setae (Fig. <xref ref-type="fig" rid="F11">11D</xref>).</p><p><bold><italic>Wings</italic></bold>. Forewing long, broad, apex rounded. Venation dense, with many crossveins. Pterostigma with four or five forked and unforked brown veinlets; membrane dark brown. Presectoral area with ~4 crossveins. <abbrev xmlns:xlink="http://www.w3.org/1999/xlink" xlink:title="radius posterior" xlink:type="simple">RP</abbrev> with five branches. <abbrev xmlns:xlink="http://www.w3.org/1999/xlink" xlink:title="media anterior" xlink:type="simple">MA</abbrev> gradually curving towards hind margin in distal portion. <abbrev xmlns:xlink="http://www.w3.org/1999/xlink" xlink:title="media posterior" xlink:type="simple">MP</abbrev>-<abbrev xmlns:xlink="http://www.w3.org/1999/xlink" xlink:title="cubitus anterior" xlink:type="simple">CuA</abbrev> area with ~3 irregular rows of cells. Anal area hind margin straight; axillary lobe inconspicuous. Forewing venation dark brown, <abbrev xmlns:xlink="http://www.w3.org/1999/xlink" xlink:title="subcosta" xlink:type="simple">Sc</abbrev> and R paler; anal veins pale brown. Forewing membrane hyaline. Hindwing broad, widest after <abbrev xmlns:xlink="http://www.w3.org/1999/xlink" xlink:title="radius posterior" xlink:type="simple">RP</abbrev> fork; hind margin smoothly curved toward rounded apex. Presectoral area with three crossveins. <abbrev xmlns:xlink="http://www.w3.org/1999/xlink" xlink:title="radius posterior" xlink:type="simple">RP</abbrev> with four branches. <abbrev xmlns:xlink="http://www.w3.org/1999/xlink" xlink:title="media anterior" xlink:type="simple">MA</abbrev> straight, only slightly curved. <abbrev xmlns:xlink="http://www.w3.org/1999/xlink" xlink:title="media posterior" xlink:type="simple">MP</abbrev>-<abbrev xmlns:xlink="http://www.w3.org/1999/xlink" xlink:title="cubitus anterior" xlink:type="simple">CuA</abbrev> area with ~2 irregular rows of cells (Figs <xref ref-type="fig" rid="F2">2E</xref>, <xref ref-type="fig" rid="F2">2F</xref>, <xref ref-type="fig" rid="F11">11A</xref>). Hindwing venation dark brown, paler near wing base. Hindwing membrane hyaline, distal section with a large brown marking extending from pterostigma to cubital area, shaped as curved band gradually narrowing posteriorly, pigmentation bordering crossveins, central part of cells paler; marking fainter in males than in females (Figs <xref ref-type="fig" rid="F2">2E</xref>, <xref ref-type="fig" rid="F2">2F</xref>, <xref ref-type="fig" rid="F11">11A</xref>).</p><p><bold><italic>Abdomen</italic></bold>. Tergites brown. Sternites brown, paler than tergites. Pleural membrane brown with large paler markings.</p><p><bold><italic>Male genitalia</italic></bold>. Ectoproct robust, with branch at two-thirds of length and apex stout. Setae of ectoproct dense, long, dark brown, gradually longer caudally; setae on whole branch, denser, and spine-like at apex; setae on apex of ectoproct spine-like (Fig. <xref ref-type="fig" rid="F12">12A–C</xref>). Tergite 9 sub-rectangular in lateral view, with robust ventral projection; setae long and black, longer and denser on caudal margin of the sclerite and on projection. Sternite 9 with lateral lobes inconspicuous, rather small, median lobe prominent, apically rounded (Fig. <xref ref-type="fig" rid="F12">12B, C</xref>). Gx11 arch-shaped, slightly curved; <abbrev xmlns:xlink="http://www.w3.org/1999/xlink" xlink:title="gonocoxite 9" xlink:type="simple">gx9</abbrev> strongly sclerotized, with prominent dorso-apical fold, giving to apex a hooked appearance, <abbrev xmlns:xlink="http://www.w3.org/1999/xlink" xlink:title="gonoapophysis 9" xlink:type="simple">gp9</abbrev> relatively small, lightly sclerotized forming a shallow median furrow, with short setae (Fig. <xref ref-type="fig" rid="F12">12F–J</xref>).</p><fig id="F12" position="float" orientation="portrait"><object-id xmlns:xlink="http://www.w3.org/1999/xlink" content-type="doi" xlink:type="simple">10.3897/zookeys.1267.173792.figure12</object-id><object-id xmlns:xlink="http://www.w3.org/1999/xlink" content-type="arpha" xlink:type="simple">711DF244-4179-5C3F-AD56-A0E785044AFB</object-id><label>Figure 12.</label><caption><p><italic><tp:taxon-name><tp:taxon-name-part taxon-name-part-type="genus" reg="Deleproctophylla">Deleproctophylla</tp:taxon-name-part> <tp:taxon-name-part taxon-name-part-type="species" reg="dandizenor">dandizenor</tp:taxon-name-part></tp:taxon-name></italic> Badano, Zheng, U. Aspöck &amp; Dobosz, sp. nov., Kunar (Afghanistan). Male terminalia of holotype: <bold>A</bold>. Dorsal view; <bold>B</bold>. Ventral view; <bold>C</bold>. Lateral view. Female terminalia of paratype: <bold>D</bold>. Ventral view; <bold>E</bold>. Lateral view. Male genitalia of holotype: <bold>F</bold>. Ventral view; <bold>G</bold>. Anteroventral view; <bold>H</bold>. Caudal view; <bold>I</bold>. Lateral view; <bold>J</bold>. Dorsal view.</p></caption><graphic xmlns:xlink="http://www.w3.org/1999/xlink" xlink:href="zookeys-1267-197_article-173792__-g012.jpg" id="oo_1520604.jpg" position="float" orientation="portrait" xlink:type="simple"><uri content-type="original_file" xlink:type="simple">https://binary.pensoft.net/fig/1520604</uri></graphic></fig><p><bold><italic>Female genitalia</italic></bold>. Ectoproct elongated, relatively short and stout ventral projection; setae long, black (Fig. <xref ref-type="fig" rid="F12">12D, E</xref>). Tergite 9 sub-rectangular. Gx9 wider than long, prominent; setae long. Tergite 8 subrectangular. Gx8 prominent, as long as wide, with long setae. Gp8 projecting ventrally, with prominent caudal margin; setae thin (Fig. <xref ref-type="fig" rid="F12">12D, E</xref>).</p></tp:treatment-sec><tp:treatment-sec sec-type="Distribution"><title>Distribution.</title><p>Asia: Afghanistan, Pakistan (Fig. <xref ref-type="fig" rid="F25">25</xref>).</p></tp:treatment-sec><tp:treatment-sec sec-type="Etymology"><title>Etymology.</title><p>The species epitheton is derived from the name of a mountain range in the east of Afghanistan. It is a substantive and an apposition to the genus.</p></tp:treatment-sec><tp:treatment-sec sec-type="Comparative notes"><title>Comparative notes.</title><p><italic><tp:taxon-name><tp:taxon-name-part taxon-name-part-type="genus" reg="Deleproctophylla">Deleproctophylla</tp:taxon-name-part> <tp:taxon-name-part taxon-name-part-type="species" reg="dandizenor">dandizenor</tp:taxon-name-part></tp:taxon-name></italic> is a broad-winged species, easily distinguishable from all its congeners by the narrow, curved, hindwing marking that extends from pterostigma almost to the posterior wing margin. The hindwing appears more pigmented in female in comparison to male, in which the marking is reduced to an infuscation (Fig. <xref ref-type="fig" rid="F2">2E, F</xref>). A similar difference in wing pattern is also observed in <italic><tp:taxon-name><tp:taxon-name-part taxon-name-part-type="genus" reg="Deleproctophylla">D.</tp:taxon-name-part> <tp:taxon-name-part taxon-name-part-type="species" reg="tengri">tengri</tp:taxon-name-part></tp:taxon-name></italic> sp. nov., despite the shape of markings is very different in these two species. However, due to the limited number of known specimens, it remains unclear whether these differences are attributable to sexual dimorphism or individual variation. The male of <italic><tp:taxon-name><tp:taxon-name-part taxon-name-part-type="genus" reg="Deleproctophylla">D.</tp:taxon-name-part> <tp:taxon-name-part taxon-name-part-type="species" reg="dandizenor">dandizenor</tp:taxon-name-part></tp:taxon-name></italic> is characterized by the robust hairy ectoproct with branch that bifurcates after mid-length, and stout apex. Moreover, the spine-like setae on the branch and on the apex of the ectoproct are rather long and slightly curved and they extend for the whole length of both structures (Fig. <xref ref-type="fig" rid="F12">12A–C</xref>). The hair-like setae on the caudal margin of tergite 9 are also diagnostic of this species. The female of <italic><tp:taxon-name><tp:taxon-name-part taxon-name-part-type="genus" reg="Deleproctophylla">D.</tp:taxon-name-part> <tp:taxon-name-part taxon-name-part-type="species" reg="dandizenor">dandizenor</tp:taxon-name-part></tp:taxon-name></italic> differs from the other species of the genus by the relatively stout ectoproct, with very short ventral projection and the prominent <abbrev xmlns:xlink="http://www.w3.org/1999/xlink" xlink:title="gonocoxite 8" xlink:type="simple">gx8</abbrev> and <abbrev xmlns:xlink="http://www.w3.org/1999/xlink" xlink:title="gonapophysis 8" xlink:type="simple">gp8</abbrev> (Fig. <xref ref-type="fig" rid="F12">12D, E</xref>).</p></tp:treatment-sec><tp:treatment-sec><!--Section generated to contain objects referenced in tp:taxon-treatment.--><fig id="F2" position="float" orientation="portrait"><object-id xmlns:xlink="http://www.w3.org/1999/xlink" content-type="doi" xlink:type="simple">10.3897/zookeys.1267.173792.figure2</object-id><object-id xmlns:xlink="http://www.w3.org/1999/xlink" content-type="arpha" xlink:type="simple">B5E7766D-40B4-5087-A82C-C0D1226F8FEE</object-id><label>Figure 2.</label><caption><p>Habitus of <italic><tp:taxon-name><tp:taxon-name-part taxon-name-part-type="genus" reg="Deleproctophylla">Deleproctophylla</tp:taxon-name-part></tp:taxon-name></italic> spp. <bold>A, C, E, G</bold>. Male; <bold>B, D, F, H</bold>. Female; <bold>A, B</bold>. <italic><tp:taxon-name><tp:taxon-name-part taxon-name-part-type="genus" reg="Deleproctophylla">D.</tp:taxon-name-part> <tp:taxon-name-part taxon-name-part-type="species" reg="australis">australis</tp:taxon-name-part></tp:taxon-name></italic> (Fabricius, 1787), Grosseto (Italy); <bold>C, D</bold>. <italic><tp:taxon-name><tp:taxon-name-part taxon-name-part-type="genus" reg="Deleproctophylla">D.</tp:taxon-name-part> <tp:taxon-name-part taxon-name-part-type="species" reg="bleusei">bleusei</tp:taxon-name-part></tp:taxon-name></italic> Kimmins, 1949, Fes (Morocco); <bold>E, F</bold>. <italic><tp:taxon-name><tp:taxon-name-part taxon-name-part-type="genus" reg="Deleproctophylla">D.</tp:taxon-name-part> <tp:taxon-name-part taxon-name-part-type="species" reg="dandizenor">dandizenor</tp:taxon-name-part></tp:taxon-name></italic> Badano, Zheng, U. Aspöck &amp; Dobosz, sp. nov., male holotype and female paratype, Kunar (Afghanistan); <bold>G, H</bold>. <italic><tp:taxon-name><tp:taxon-name-part taxon-name-part-type="genus" reg="Deleproctophylla">D.</tp:taxon-name-part> <tp:taxon-name-part taxon-name-part-type="species" reg="dusmeti">dusmeti</tp:taxon-name-part></tp:taxon-name></italic> (Navás, 1914), Saint-Paul-et-Valmalle (France).</p></caption><graphic xmlns:xlink="http://www.w3.org/1999/xlink" xlink:href="zookeys-1267-197_article-173792__-g002.jpg" id="oo_1520594.jpg" position="float" orientation="portrait" xlink:type="simple"><uri content-type="original_file" xlink:type="simple">https://binary.pensoft.net/fig/1520594</uri></graphic></fig><fig id="F25" position="float" orientation="portrait"><object-id xmlns:xlink="http://www.w3.org/1999/xlink" content-type="doi" xlink:type="simple">10.3897/zookeys.1267.173792.figure25</object-id><object-id xmlns:xlink="http://www.w3.org/1999/xlink" content-type="arpha" xlink:type="simple">6566B66F-5CDE-5098-BD4E-780E7336EA3D</object-id><label>Figure 25.</label><caption><p>Distribution map of <italic><tp:taxon-name><tp:taxon-name-part taxon-name-part-type="genus" reg="Deleproctophylla">Deleproctophylla</tp:taxon-name-part></tp:taxon-name></italic> spp.</p></caption><graphic xmlns:xlink="http://www.w3.org/1999/xlink" xlink:href="zookeys-1267-197_article-173792__-g025.jpg" id="oo_1520617.jpg" position="float" orientation="portrait" xlink:type="simple"><uri content-type="original_file" xlink:type="simple">https://binary.pensoft.net/fig/1520617</uri></graphic></fig></tp:treatment-sec></tp:taxon-treatment>
