# Supplementary material for: Integrative revision of the Palaearctic owlfly genus Deleproctophylla Lefèbvre (Neuroptera, Myrmeleontidae, Ascalaphinae)
Source: Zookeys. 2026 Jan 27;1267:197–254. doi: 10.3897/zookeys.1267.173792 (PMC12869185; doi:10.3897/zookeys.1267.173792)
Supplement: XML Treatment for Deleproctophylla dusmeti [file zookeys.1267.173792-treatment5.xml]

<!DOCTYPE tp:taxon-treatment
  PUBLIC "-//TaxonX//DTD Taxonomic Treatment Publishing DTD v0 20100105//EN" "tax-treatment-NSO.dtd">
<tp:taxon-treatment xmlns:tp="http://www.plazi.org/taxpub"><tp:treatment-meta><kwd-group><label>Taxon classification</label><kwd>
                <named-content content-type="kingdom">Animalia</named-content>
              </kwd><kwd>
                <named-content content-type="order">Neuroptera</named-content>
              </kwd><kwd>
                <named-content content-type="family">Myrmeleontidae</named-content>
              </kwd></kwd-group><mixed-citation publication-type="journal"><person-group><name><surname>Badano</surname><given-names>Davide</given-names></name><name><surname>Zheng</surname><given-names>Yuchen</given-names></name><name><surname>Aspöck</surname><given-names>Ulrike</given-names></name><name><surname>Aspöck</surname><given-names>Horst</given-names></name><name><surname>Dobosz</surname><given-names>Roland</given-names></name><name><surname>Funari</surname><given-names>Rebecca</given-names></name><name><surname>Pantaleoni</surname><given-names>Roberto Antonio</given-names></name><name><surname>Ábrahám</surname><given-names>Levente</given-names></name><name><surname>Liu</surname><given-names>Xingyue</given-names></name></person-group><article-title>Integrative revision of the Palaearctic owlfly genus <italic><tp:taxon-name><tp:taxon-name-part taxon-name-part-type="genus" reg="Deleproctophylla">Deleproctophylla</tp:taxon-name-part></tp:taxon-name></italic> Lefèbvre (<tp:taxon-name><tp:taxon-name-part taxon-name-part-type="order" reg="Neuroptera">Neuroptera</tp:taxon-name-part></tp:taxon-name>, <tp:taxon-name><tp:taxon-name-part taxon-name-part-type="family" reg="Myrmeleontidae">Myrmeleontidae</tp:taxon-name-part></tp:taxon-name>, <tp:taxon-name><tp:taxon-name-part taxon-name-part-type="subfamily" reg="Ascalaphinae">Ascalaphinae</tp:taxon-name-part></tp:taxon-name>)</article-title><source>Zookeys</source><day>27</day><month>01</month><year>2026</year><volume>1267</volume><fpage>197</fpage><lpage>254</lpage><pub-id pub-id-type="doi">10.3897/zookeys.1267.173792</pub-id></mixed-citation></tp:treatment-meta><tp:nomenclature><tp:taxon-name><object-id xmlns:xlink="http://www.w3.org/1999/xlink" content-type="arpha" xlink:type="simple">B7B52E33-475C-580D-9865-317C008BD42E</object-id><tp:taxon-name-part taxon-name-part-type="genus" reg="Deleproctophylla">Deleproctophylla</tp:taxon-name-part> <tp:taxon-name-part taxon-name-part-type="species" reg="dusmeti">dusmeti</tp:taxon-name-part></tp:taxon-name><tp:taxon-authority>(Navás, 1914)</tp:taxon-authority><xref ref-type="fig" rid="F2">Figs 2G</xref><xref ref-type="fig" rid="F2">, 2H</xref><xref ref-type="fig" rid="F4">, 4G</xref><xref ref-type="fig" rid="F4">, 4H</xref><xref ref-type="fig" rid="F5">, 5C</xref><xref ref-type="fig" rid="F5">, 5D</xref><xref ref-type="fig" rid="F13">, 13</xref><xref ref-type="fig" rid="F14">, 14</xref><tp:nomenclature-citation-list><tp:nomenclature-citation><tp:taxon-name><tp:taxon-name-part taxon-name-part-type="genus" reg="Theleproctophylla">Theleproctophylla</tp:taxon-name-part> <tp:taxon-name-part taxon-name-part-type="species" reg="dusmeti">dusmeti</tp:taxon-name-part></tp:taxon-name><comment> Navás, 1914: 57 (type locality: Spain: Madrid, Montarco; lectotype in MNCN). <xref ref-type="bibr" rid="B79">Navás 1915a</xref>: 68 (<tp:taxon-name><tp:taxon-name-part taxon-name-part-type="genus" reg="Theleproctophylla">Theleproctophylla</tp:taxon-name-part></tp:taxon-name>). <xref ref-type="bibr" rid="B80">Navás 1915b</xref>: 461 (<tp:taxon-name><tp:taxon-name-part taxon-name-part-type="genus" reg="Theleproctophylla">Theleproctophylla</tp:taxon-name-part></tp:taxon-name>). <xref ref-type="bibr" rid="B17">Bohigas and Sánchez 1917:</xref> 311 (<tp:taxon-name><tp:taxon-name-part taxon-name-part-type="genus" reg="Theleproctophylla">Theleproctophylla</tp:taxon-name-part></tp:taxon-name>). <xref ref-type="bibr" rid="B82">Navás 1920</xref>: 7 (<tp:taxon-name><tp:taxon-name-part taxon-name-part-type="genus" reg="Deleproctophylla">Deleproctophylla</tp:taxon-name-part></tp:taxon-name>). <xref ref-type="bibr" rid="B31">Escribano 1921</xref>: 365 (<tp:taxon-name><tp:taxon-name-part taxon-name-part-type="genus" reg="Theleproctophylla">Theleproctophylla</tp:taxon-name-part></tp:taxon-name>). <xref ref-type="bibr" rid="B66">Monserrat 1978</xref>: 182 (<tp:taxon-name><tp:taxon-name-part taxon-name-part-type="genus" reg="Deleproctophylla">Deleproctophylla</tp:taxon-name-part></tp:taxon-name>). H. <xref ref-type="bibr" rid="B11">Aspöck et al. 1980</xref>: 316 (with some questionable distribution, <tp:taxon-name><tp:taxon-name-part taxon-name-part-type="genus" reg="Deleproctophylla">Deleproctophylla</tp:taxon-name-part></tp:taxon-name>). <xref ref-type="bibr" rid="B67">Monserrat 1982</xref>: 70 (<tp:taxon-name><tp:taxon-name-part taxon-name-part-type="genus" reg="Deleproctophylla">Deleproctophylla</tp:taxon-name-part></tp:taxon-name>). H. <xref ref-type="bibr" rid="B10">Aspöck and Hölzel 1996</xref>: 78 (with some questionable distribution, <tp:taxon-name><tp:taxon-name-part taxon-name-part-type="genus" reg="Deleproctophylla">Deleproctophylla</tp:taxon-name-part></tp:taxon-name>). <xref ref-type="bibr" rid="B103">Sziráki 1998</xref>: 61 (with some questionable distribution, <tp:taxon-name><tp:taxon-name-part taxon-name-part-type="genus" reg="Deleproctophylla">Deleproctophylla</tp:taxon-name-part></tp:taxon-name>). <xref ref-type="bibr" rid="B12">H. Aspöck et al. 2001</xref>:302 (<tp:taxon-name><tp:taxon-name-part taxon-name-part-type="genus" reg="Deleproctophylla">Deleproctophylla</tp:taxon-name-part></tp:taxon-name>); <xref ref-type="bibr" rid="B112">Whittington 2002</xref>: 377 (with some questionable distribution, <tp:taxon-name><tp:taxon-name-part taxon-name-part-type="genus" reg="Deleproctophylla">Deleproctophylla</tp:taxon-name-part></tp:taxon-name>). <xref ref-type="bibr" rid="B20">Canbulat and Kiyak 2004</xref>: 114 (probably misidentification, <tp:taxon-name><tp:taxon-name-part taxon-name-part-type="genus" reg="Deleproctophylla">Deleproctophylla</tp:taxon-name-part></tp:taxon-name>). <xref ref-type="bibr" rid="B19">Canbulat 2007</xref>: 36 (probably misidentification, <tp:taxon-name><tp:taxon-name-part taxon-name-part-type="genus" reg="Deleproctophylla">Deleproctophylla</tp:taxon-name-part></tp:taxon-name>). <xref ref-type="bibr" rid="B29">Dobosz and Ábrahám 2007</xref>: 24 (probably misidentification, <tp:taxon-name><tp:taxon-name-part taxon-name-part-type="genus" reg="Deleproctophylla">Deleproctophylla</tp:taxon-name-part></tp:taxon-name>). <xref ref-type="bibr" rid="B52">Koçak and Kemal 2012</xref>: 17 (probably misidentification, <tp:taxon-name><tp:taxon-name-part taxon-name-part-type="genus" reg="Deleproctophylla">Deleproctophylla</tp:taxon-name-part></tp:taxon-name>). <xref ref-type="bibr" rid="B70">Monserrat et al. 2012</xref>: 38 (<tp:taxon-name><tp:taxon-name-part taxon-name-part-type="genus" reg="Deleproctophylla">Deleproctophylla</tp:taxon-name-part></tp:taxon-name>). <xref ref-type="bibr" rid="B68">Monserrat 2013</xref>: 298 (<tp:taxon-name><tp:taxon-name-part taxon-name-part-type="genus" reg="Deleproctophylla">Deleproctophylla</tp:taxon-name-part></tp:taxon-name>). <xref ref-type="bibr" rid="B71">Monserrat et al. 2014</xref>: 153 (<tp:taxon-name><tp:taxon-name-part taxon-name-part-type="genus" reg="Deleproctophylla">Deleproctophylla</tp:taxon-name-part></tp:taxon-name>). <xref ref-type="bibr" rid="B14">Badano and Pantaleoni 2014</xref>: 301 (<tp:taxon-name><tp:taxon-name-part taxon-name-part-type="genus" reg="Deleproctophylla">Deleproctophylla</tp:taxon-name-part></tp:taxon-name>). <xref ref-type="bibr" rid="B3">Aistleitner 2019</xref>: 123 (with some questionable distribution, <tp:taxon-name><tp:taxon-name-part taxon-name-part-type="genus" reg="Deleproctophylla">Deleproctophylla</tp:taxon-name-part></tp:taxon-name>). <xref ref-type="bibr" rid="B42">Hassan et al. 2019</xref>: 513 (questionable distribution, <tp:taxon-name><tp:taxon-name-part taxon-name-part-type="genus" reg="Deleproctophylla">Deleproctophylla</tp:taxon-name-part></tp:taxon-name>). <xref ref-type="bibr" rid="B4">Aistleitner and Lencina 2020</xref>: 102 (<tp:taxon-name><tp:taxon-name-part taxon-name-part-type="genus" reg="Deleproctophylla">Deleproctophylla</tp:taxon-name-part></tp:taxon-name>). <xref ref-type="bibr" rid="B65">Monnerat and Ábrahám 2020</xref>: 144 (questionable distribution, <tp:taxon-name><tp:taxon-name-part taxon-name-part-type="genus" reg="Deleproctophylla">Deleproctophylla</tp:taxon-name-part></tp:taxon-name>). <xref ref-type="bibr" rid="B41">Hassan and Liu 2021</xref>: 416 (questionable distribution, <tp:taxon-name><tp:taxon-name-part taxon-name-part-type="genus" reg="Deleproctophylla">Deleproctophylla</tp:taxon-name-part></tp:taxon-name>). <xref ref-type="bibr" rid="B92">Poggi 2024</xref>: 9 (<tp:taxon-name><tp:taxon-name-part taxon-name-part-type="genus" reg="Deleproctophylla">Deleproctophylla</tp:taxon-name-part></tp:taxon-name>).</comment></tp:nomenclature-citation></tp:nomenclature-citation-list></tp:nomenclature><tp:treatment-sec sec-type="Examined material"><title>Examined material.</title><p><bold>Type specimen. <italic>Paralectotype</italic></bold>: • Granada, 8.VII.01, Typus, <italic><tp:taxon-name><tp:taxon-name-part taxon-name-part-type="genus" reg="Theleproctophylla">Theleproctophylla</tp:taxon-name-part> <tp:taxon-name-part taxon-name-part-type="species" reg="dusmeti">dusmeti</tp:taxon-name-part></tp:taxon-name></italic> Navás SJ det., <italic><tp:taxon-name><tp:taxon-name-part taxon-name-part-type="genus" reg="Theleproctophylla">Theleproctophylla</tp:taxon-name-part> <tp:taxon-name-part taxon-name-part-type="species" reg="dusmeti">dusmeti</tp:taxon-name-part></tp:taxon-name></italic> Navás, 1914, Paralectotype, J. Legrand det, 1 ♀ (<named-content xmlns:xlink="http://www.w3.org/1999/xlink" content-type="dwc:institutional_code" xlink:title="MNHN - Museum national d'Histoire naturelle" xlink:href="https://scientific-collections.gbif.org/institution/6a6ac6c5-1b8a-48db-91a2-f8661274ff80" xlink:type="simple">MNHN</named-content>) (Fig. <xref ref-type="fig" rid="F24">24A, B</xref>).</p></tp:treatment-sec><tp:treatment-sec sec-type="Other specimens"><title>Other specimens.</title><p>• France: Alpes Maritimes, Villeneuve Loubet, <named-content xmlns:xlink="http://www.w3.org/1999/xlink" content-type="dwc:verbatimCoordinates" xlink:type="simple">43°39'44.08"N, 3°40'36.14"E</named-content>, 16.VII.2011, D. Badano, 4 ♂ 5 ♀ (DB); • France: Bouches-du-Rhône, Eygalières, Le Mas de Montfort, m 170, <named-content xmlns:xlink="http://www.w3.org/1999/xlink" content-type="dwc:verbatimCoordinates" xlink:type="simple">43°44'48.7"N, 04°55'17.7"E</named-content>, 26.VI.2019, 2 ♂ (DB); • France: Besse/Var, 250 m, 18.VII.1964, Bilek, 1 ♂ 1 ♀ (<abbrev xmlns:xlink="http://www.w3.org/1999/xlink" content-type="institution" xlink:title="Collection of Horst and Ulrike Aspöck, Wien (Vienna), Austria" xlink:type="simple">HUAC</abbrev>); • France: Hérault, Gigean, 26–29.VI.2014, A. Prost, 2 ♂ 1 ♀ (<abbrev xmlns:xlink="http://www.w3.org/1999/xlink" content-type="institution" xlink:title="Musée des Confluences, Lyon, France" xlink:type="simple">MDC</abbrev>); • France: Hérault, Prades Le Lez, <named-content xmlns:xlink="http://www.w3.org/1999/xlink" content-type="dwc:verbatimCoordinates" xlink:type="simple">43°40'58.78"N, 3°52'33.30"E</named-content>, 11.VII.2011, D. Badano, 3 ♀ (DB); • France: Hérault, St. Paul et Valmalle, <named-content xmlns:xlink="http://www.w3.org/1999/xlink" content-type="dwc:verbatimCoordinates" xlink:type="simple">43°36'36.14"N, 3°40'36.14"E</named-content>, 26.VI.2011, D. Badano, 2 ♂ 1 ♀ (DB); • same locality, 29.VI.2011, D. Badano, 2 ♀ (DB); • same locality, 5.VII.2011, D. Badano, 4 ♂ 1 ♀ (DB); • same locality, 10.VII.2011, D. Badano, 3 ♂ 3 ♀ (DB); • France: Rochefort-du-Gard, 18.07.2002, J. Bard, 1 ♂ (<abbrev xmlns:xlink="http://www.w3.org/1999/xlink" content-type="institution" xlink:title="Rippl-Rónai Museum, Kaposvár, Hungary" xlink:type="simple">SCM</abbrev>); • Portugal: Algarve, Odelouca, 14.VI.1970, C. and A. Jeekel, 1 ♀ (<abbrev xmlns:xlink="http://www.w3.org/1999/xlink" content-type="institution" xlink:title="Naturalis Biodiversity Center, Rijksmuseum van Natuurlijke Historie, Leiden, the Netherlands" xlink:type="simple">RMNH</abbrev>); • Spain: Aragona, Sena, 17.VII.1923, L. Navás, 1 ♂ 1 ♀ (<abbrev xmlns:xlink="http://www.w3.org/1999/xlink" content-type="institution" xlink:title="Natural History Museum “Giacomo Doria”, Genova, Italy" xlink:type="simple">MSNG</abbrev>); • Spain: Granada, 8.VII.1901, 1 ♀ (<named-content xmlns:xlink="http://www.w3.org/1999/xlink" content-type="dwc:institutional_code" xlink:title="MNHN - Museum national d'Histoire naturelle" xlink:href="https://scientific-collections.gbif.org/institution/6a6ac6c5-1b8a-48db-91a2-f8661274ff80" xlink:type="simple">MNHN</named-content>); • Spain: Madrid, Coll. Lacroix, 1 ♂ 2 ♀ (<named-content xmlns:xlink="http://www.w3.org/1999/xlink" content-type="dwc:institutional_code" xlink:title="MNHN - Museum national d'Histoire naturelle" xlink:href="https://scientific-collections.gbif.org/institution/6a6ac6c5-1b8a-48db-91a2-f8661274ff80" xlink:type="simple">MNHN</named-content>); • Spain: Zaragoza, Pina de Ebro, 05.07.1991, V. Redondo, 1 ♂ (<abbrev xmlns:xlink="http://www.w3.org/1999/xlink" content-type="institution" xlink:title="Rippl-Rónai Museum, Kaposvár, Hungary" xlink:type="simple">SCM</abbrev>).</p></tp:treatment-sec><tp:treatment-sec sec-type="Diagnostic characters"><title>Diagnostic characters.</title><p>Metafemur with brown marking; forewing unmarked; hindwing subtriangular, posterior margin angled; hindwing with marking below pterostigma; male ectoproct with branch at mid-length; setae on branch only at tip; setae on branch and tip of ectoproct stout and curved.</p></tp:treatment-sec><tp:treatment-sec sec-type="Redescription"><title>Redescription.</title><p><bold><italic>Size</italic></bold> (mm, based on 5 specimens). Head + thorax length 7.8–8.3; antenna length 14.1–16.5; fore wing length 19.7–23.8; fore wing width 5.6–6.4; hindwing length 15.3–18.4; hindwing width 4.7–5.8.</p><p><bold><italic>Head</italic></bold>. Occiput yellowish brown; setae dense, long, pale yellow. Vertex yellowish brown; setae dense, long, pale yellow (Fig. <xref ref-type="fig" rid="F13">13C</xref>). Para-ocular band pale yellow. Frons yellowish brown; setae dense, long, pale yellow. Clypeus and labrum yellowish brown; setae long, pale (Fig. <xref ref-type="fig" rid="F13">13B</xref>). Mandible yellowish brown, dark brown apically. Labium and palp yellowish brown. Antenna with pedicel with dense pale and dark setae, flagellomeres brown, nodes slightly darker; club brown, paler anteriorly (Fig. <xref ref-type="fig" rid="F13">13A</xref>).</p><fig id="F13" position="float" orientation="portrait"><object-id xmlns:xlink="http://www.w3.org/1999/xlink" content-type="doi" xlink:type="simple">10.3897/zookeys.1267.173792.figure13</object-id><object-id xmlns:xlink="http://www.w3.org/1999/xlink" content-type="arpha" xlink:type="simple">5862B26C-952D-5E72-8F00-F92441EBCE25</object-id><label>Figure 13.</label><caption><p><italic><tp:taxon-name><tp:taxon-name-part taxon-name-part-type="genus" reg="Deleproctophylla">Deleproctophylla</tp:taxon-name-part> <tp:taxon-name-part taxon-name-part-type="species" reg="dusmeti">dusmeti</tp:taxon-name-part></tp:taxon-name></italic> (Navás, 1914). <bold>A</bold>. Habitus, Saint-Paul-et-Valmalle (France); <bold>B</bold>. Head, frontal view, Toulon (France); <bold>C</bold>. Head and thorax, dorsal view, Toulon (France); <bold>D</bold>. Head and thorax, lateral view, Besse-sur-Issole (France). Abbreviations: C costa <abbrev xmlns:xlink="http://www.w3.org/1999/xlink" xlink:title="subcosta" xlink:type="simple">Sc</abbrev> subcosta <abbrev xmlns:xlink="http://www.w3.org/1999/xlink" xlink:title="radius anterior" xlink:type="simple">RA</abbrev> radius anterior <abbrev xmlns:xlink="http://www.w3.org/1999/xlink" xlink:title="radius posterior" xlink:type="simple">RP</abbrev> radius posterior <abbrev xmlns:xlink="http://www.w3.org/1999/xlink" xlink:title="media anterior" xlink:type="simple">MA</abbrev> media anterior <abbrev xmlns:xlink="http://www.w3.org/1999/xlink" xlink:title="media posterior" xlink:type="simple">MP</abbrev> media posterior <abbrev xmlns:xlink="http://www.w3.org/1999/xlink" xlink:title="cubitus anterior" xlink:type="simple">CuA</abbrev> cubitus anterior <abbrev xmlns:xlink="http://www.w3.org/1999/xlink" xlink:title="cubitus posterior" xlink:type="simple">CuP</abbrev> cubitus posterior A anal veins.</p></caption><graphic xmlns:xlink="http://www.w3.org/1999/xlink" xlink:href="zookeys-1267-197_article-173792__-g013.jpg" id="oo_1520605.jpg" position="float" orientation="portrait" xlink:type="simple"><uri content-type="original_file" xlink:type="simple">https://binary.pensoft.net/fig/1520605</uri></graphic></fig><p><bold><italic>Thorax</italic></bold>. Cervical sclerite yellowish brown. Pronotum brown; setae long, pale yellow. Mesonotum brown with yellowish brown markings: an anterior stripe-like pair, a median triangular pair, and a posterior rounded pair; mesoscutellum dark brown with a pair of yellowish rounded markings and posterior margin; setae pale yellow. Metanotum largely yellowish brown, medially dark brown; setae pale yellow (Fig. <xref ref-type="fig" rid="F13">13C</xref>). Pleurae yellowish brown; setae pale yellow (Fig. <xref ref-type="fig" rid="F13">13D</xref>).</p><p><bold><italic>Legs</italic></bold>. Pro- and mesothoracic legs yellowish brown, tarsi slightly darker. Metathoracic leg yellowish brown, dorsal side of metafemur with dark brown marking. Setae of coxae pale yellow setae; setae of femora and tibiae thin and pale yellow dorsally, thicker and blackish ventrally; tibial spurs narrow; setae of tarsi blackish (Fig. <xref ref-type="fig" rid="F13">13D</xref>).</p><p><bold><italic>Wings</italic></bold>. Forewing long, apex rounded. Pterostigma with four to five forked and unforked brown veinlets; membrane brown. Presectoral area with five crossveins. <abbrev xmlns:xlink="http://www.w3.org/1999/xlink" xlink:title="radius posterior" xlink:type="simple">RP</abbrev> with five branches. <abbrev xmlns:xlink="http://www.w3.org/1999/xlink" xlink:title="media anterior" xlink:type="simple">MA</abbrev> gently toward hind margin. <abbrev xmlns:xlink="http://www.w3.org/1999/xlink" xlink:title="media posterior" xlink:type="simple">MP</abbrev>-<abbrev xmlns:xlink="http://www.w3.org/1999/xlink" xlink:title="cubitus anterior" xlink:type="simple">CuA</abbrev> area with ~3 irregular rows of cells. Anal area hind margin straight; axillary lobe slightly pronounced. Forewing venation largely dark brown, paler toward wing base; <abbrev xmlns:xlink="http://www.w3.org/1999/xlink" xlink:title="subcosta" xlink:type="simple">Sc</abbrev> and R pale brown; anal veins pale brown. Forewing membrane hyaline (Figs <xref ref-type="fig" rid="F2">2G</xref>, <xref ref-type="fig" rid="F2">2H</xref>, <xref ref-type="fig" rid="F4">4G</xref>, <xref ref-type="fig" rid="F4">4H</xref>, <xref ref-type="fig" rid="F13">13A</xref>). Hindwing broad, subtriangular, widest after <abbrev xmlns:xlink="http://www.w3.org/1999/xlink" xlink:title="radius posterior" xlink:type="simple">RP</abbrev> fork; hind margin angled, gradually narrowing toward rounded apex. Presectoral area with three crossveins. <abbrev xmlns:xlink="http://www.w3.org/1999/xlink" xlink:title="radius posterior" xlink:type="simple">RP</abbrev> with four branches. <abbrev xmlns:xlink="http://www.w3.org/1999/xlink" xlink:title="media anterior" xlink:type="simple">MA</abbrev> largely straight, slightly curved distally. <abbrev xmlns:xlink="http://www.w3.org/1999/xlink" xlink:title="media posterior" xlink:type="simple">MP</abbrev>-<abbrev xmlns:xlink="http://www.w3.org/1999/xlink" xlink:title="cubitus anterior" xlink:type="simple">CuA</abbrev> area with ~2 irregular rows of cells. Hindwing venation dark brown, paler near wing base. Hindwing membrane hyaline, distal section with a rather large brown marking extending from pterostigma across to second branch of <abbrev xmlns:xlink="http://www.w3.org/1999/xlink" xlink:title="radius posterior" xlink:type="simple">RP</abbrev> (Figs <xref ref-type="fig" rid="F2">2G</xref>, <xref ref-type="fig" rid="F2">2H</xref>, <xref ref-type="fig" rid="F4">4G</xref>, <xref ref-type="fig" rid="F4">4H</xref>, <xref ref-type="fig" rid="F13">13A</xref>).</p><p><bold><italic>Abdomen</italic></bold>. Tergites pale brown, with caudal pairs of yellowish markings. Sternites pale brown, paler than tergites. Pleural membrane brown with large paler markings.</p><p><bold><italic>Male genitalia</italic></bold>. Ectoproct narrow, with branch at mid-length. Setae of ectoproct long, dark brown; setae on branch limited to tip, dense, black, stout, curved, and spine-like; setae only on tip of ectoproct, black, stout, curved, and spine-like (Fig. <xref ref-type="fig" rid="F14">14A–C</xref>). Tergite 9 sub-rectangular in lateral view, with ventral projection; setae long and black, longer and denser on projection. Sternite 9 with paired lateral and a single median lobe; setae thin, spine-like on median lobe (Fig. <xref ref-type="fig" rid="F14">14B, C</xref>). Gx11 arch-shaped, projecting caudally and slightly curved downward in lateral view; gp11 lightly sclerotized, forming a median furrow, with minute setae; <abbrev xmlns:xlink="http://www.w3.org/1999/xlink" xlink:title="gonocoxite 9" xlink:type="simple">gx9</abbrev> widely set apart, strongly sclerotized, dorsally folded (Fig. <xref ref-type="fig" rid="F14">14F–J</xref>).</p><fig id="F14" position="float" orientation="portrait"><object-id xmlns:xlink="http://www.w3.org/1999/xlink" content-type="doi" xlink:type="simple">10.3897/zookeys.1267.173792.figure14</object-id><object-id xmlns:xlink="http://www.w3.org/1999/xlink" content-type="arpha" xlink:type="simple">210FD0DF-F4F0-5B2E-A9A4-36357D5902D0</object-id><label>Figure 14.</label><caption><p><italic><tp:taxon-name><tp:taxon-name-part taxon-name-part-type="genus" reg="Deleproctophylla">Deleproctophylla</tp:taxon-name-part> <tp:taxon-name-part taxon-name-part-type="species" reg="dusmeti">dusmeti</tp:taxon-name-part></tp:taxon-name></italic> (Navás, 1914), Madrid (Spain). Male terminalia: <bold>A</bold>. Dorsal view; <bold>B</bold>. Ventral view; <bold>C</bold>. Lateral view. Female terminalia: <bold>D</bold>. Ventral view; <bold>E</bold>. Lateral view. Male genitalia: <bold>F</bold>. Ventral view; <bold>G</bold>. Anteroventral view; <bold>H</bold>. Caudal view; <bold>I</bold>. Lateral view; <bold>J</bold>. Dorsal view. Abbreviations: ect ectoproct <abbrev xmlns:xlink="http://www.w3.org/1999/xlink" xlink:title="branch of ectoproct" xlink:type="simple">br</abbrev> branch of ectoproct <abbrev xmlns:xlink="http://www.w3.org/1999/xlink" xlink:title="tergite 8" xlink:type="simple">T8</abbrev> tergite 8 S8 sternite 8 <abbrev xmlns:xlink="http://www.w3.org/1999/xlink" xlink:title="gonocoxite 8" xlink:type="simple">gx8</abbrev> gonocoxite 8 <abbrev xmlns:xlink="http://www.w3.org/1999/xlink" xlink:title="gonapophysis 8" xlink:type="simple">gp8</abbrev> gonapophysis 8 <abbrev xmlns:xlink="http://www.w3.org/1999/xlink" xlink:title="tergite 9" xlink:type="simple">T9</abbrev> tergite 9 <abbrev xmlns:xlink="http://www.w3.org/1999/xlink" xlink:title="sternite 9" xlink:type="simple">S9</abbrev> sternite 9 <abbrev xmlns:xlink="http://www.w3.org/1999/xlink" xlink:title="gonocoxite 9" xlink:type="simple">gx9</abbrev> gonocoxite 9 <abbrev xmlns:xlink="http://www.w3.org/1999/xlink" xlink:title="gonoapophysis 9" xlink:type="simple">gp9</abbrev> gonapophysis 9 <abbrev xmlns:xlink="http://www.w3.org/1999/xlink" xlink:title="gonocoxite 11" xlink:type="simple">gx11</abbrev> gonocoxite 11.</p></caption><graphic xmlns:xlink="http://www.w3.org/1999/xlink" xlink:href="zookeys-1267-197_article-173792__-g014.jpg" id="oo_1520606.jpg" position="float" orientation="portrait" xlink:type="simple"><uri content-type="original_file" xlink:type="simple">https://binary.pensoft.net/fig/1520606</uri></graphic></fig><p><bold><italic>Female genitalia</italic></bold>. Ectoproct elongated, projecting ventrally; setae long, black. Tergite 9 sub-rectangular. Gx9 wider than long; setae long (Fig. <xref ref-type="fig" rid="F14">14D, E</xref>). Tergite 8 subrectangular. Gx8 wider than long, with long setae. Gp8 projecting ventrally; setae thin (Fig. <xref ref-type="fig" rid="F14">14D, E</xref>).</p><p><bold>Larva</bold>. See <xref ref-type="bibr" rid="B14">Badano and Pantaleoni (2014)</xref> (Fig. <xref ref-type="fig" rid="F5">5C, D</xref>).</p></tp:treatment-sec><tp:treatment-sec sec-type="Distribution"><title>Distribution.</title><p>Europe: France, Portugal, Spain (<xref ref-type="bibr" rid="B11">H. Aspöck et al. 1980</xref>; <xref ref-type="bibr" rid="B97">Rehfeldt 1989</xref>; <xref ref-type="bibr" rid="B12">H. Aspöck et al. 2001</xref>; <xref ref-type="bibr" rid="B71">Monserrat et al. 2014</xref>; <xref ref-type="bibr" rid="B88">Oswald 2025</xref>) (Fig. <xref ref-type="fig" rid="F25">25</xref>).</p></tp:treatment-sec><tp:treatment-sec sec-type="Comparative notes"><title>Comparative notes.</title><p><italic><tp:taxon-name><tp:taxon-name-part taxon-name-part-type="genus" reg="Deleproctophylla">Deleproctophylla</tp:taxon-name-part> <tp:taxon-name-part taxon-name-part-type="species" reg="dusmeti">dusmeti</tp:taxon-name-part></tp:taxon-name></italic> may be difficult to distinguish from its two congeners in western Europe, <italic><tp:taxon-name><tp:taxon-name-part taxon-name-part-type="genus" reg="Deleproctophylla">D.</tp:taxon-name-part> <tp:taxon-name-part taxon-name-part-type="species" reg="australis">australis</tp:taxon-name-part></tp:taxon-name></italic> and <italic><tp:taxon-name><tp:taxon-name-part taxon-name-part-type="genus" reg="Deleproctophylla">D.</tp:taxon-name-part> <tp:taxon-name-part taxon-name-part-type="species" reg="bleusei">bleusei</tp:taxon-name-part></tp:taxon-name></italic>. The wing patterns traditionally used to differentiate these species are unreliable and exhibit high individual variation (Fig. <xref ref-type="fig" rid="F4">4</xref>). The diagnostic characters of <italic><tp:taxon-name><tp:taxon-name-part taxon-name-part-type="genus" reg="Deleproctophylla">D.</tp:taxon-name-part> <tp:taxon-name-part taxon-name-part-type="species" reg="dusmeti">dusmeti</tp:taxon-name-part></tp:taxon-name></italic> include a triangular-shaped hindwing (in contrast to the elongated hindwing of <italic><tp:taxon-name><tp:taxon-name-part taxon-name-part-type="genus" reg="Deleproctophylla">D.</tp:taxon-name-part> <tp:taxon-name-part taxon-name-part-type="species" reg="australis">australis</tp:taxon-name-part></tp:taxon-name></italic>) and a male ectoproct branch that protrudes at mid-length (whereas in <italic><tp:taxon-name><tp:taxon-name-part taxon-name-part-type="genus" reg="Deleproctophylla">D.</tp:taxon-name-part> <tp:taxon-name-part taxon-name-part-type="species" reg="australis">australis</tp:taxon-name-part></tp:taxon-name></italic> and <italic><tp:taxon-name><tp:taxon-name-part taxon-name-part-type="genus" reg="Deleproctophylla">D.</tp:taxon-name-part> <tp:taxon-name-part taxon-name-part-type="species" reg="bleusei">bleusei</tp:taxon-name-part></tp:taxon-name></italic> the branch arises after mid-length) (Figs <xref ref-type="fig" rid="F13">13A</xref>, <xref ref-type="fig" rid="F14">14A</xref>).</p></tp:treatment-sec><tp:treatment-sec sec-type="Remarks"><title>Remarks.</title><p><italic><tp:taxon-name><tp:taxon-name-part taxon-name-part-type="genus" reg="Deleproctophylla">D.</tp:taxon-name-part> <tp:taxon-name-part taxon-name-part-type="species" reg="dusmeti">dusmeti</tp:taxon-name-part></tp:taxon-name></italic> has been reported from several Asian countries, including Azerbaijan, Turkey, and Pakistan (<xref ref-type="bibr" rid="B12">H. Aspöck et al. 2001</xref>; <xref ref-type="bibr" rid="B20">Canbulat and Kiyak 2004</xref>; <xref ref-type="bibr" rid="B19">Canbulat 2007</xref>; <xref ref-type="bibr" rid="B29">Dobosz and Ábrahám 2007</xref>; <xref ref-type="bibr" rid="B52">Koçak and Kemal 2012</xref>; <xref ref-type="bibr" rid="B42">Hassan et al. 2019</xref>; <xref ref-type="bibr" rid="B65">Monnerat and Ábrahám 2020</xref>; <xref ref-type="bibr" rid="B41">Hassan and Liu 2021</xref>; <xref ref-type="bibr" rid="B88">Oswald 2025</xref>). However, the examination of the specimens assigned to the “<italic>dusmeti</italic>-like form” (see <xref ref-type="bibr" rid="B11">H. Aspöck et al. 1980</xref>) suggest that these instead belong to <italic><tp:taxon-name><tp:taxon-name-part taxon-name-part-type="genus" reg="Deleproctophylla">D.</tp:taxon-name-part> <tp:taxon-name-part taxon-name-part-type="species" reg="australis">australis</tp:taxon-name-part></tp:taxon-name></italic>, representing individuals without forewing marking, a common trait in eastern populations of this species. The vague report from Pakistan (<xref ref-type="bibr" rid="B42">Hassan et al. 2019</xref>; <xref ref-type="bibr" rid="B41">Hassan and Liu 2021</xref>; <xref ref-type="bibr" rid="B88">Oswald 2025</xref>), which lacks any locality information cannot be verified at present. It may actually refer to <italic><tp:taxon-name><tp:taxon-name-part taxon-name-part-type="genus" reg="Deleproctophylla">D.</tp:taxon-name-part> <tp:taxon-name-part taxon-name-part-type="species" reg="dandizenor">dandizenor</tp:taxon-name-part></tp:taxon-name></italic> sp. nov., another species with unmarked forewing. The current observations suggest that <italic><tp:taxon-name><tp:taxon-name-part taxon-name-part-type="genus" reg="Deleproctophylla">D.</tp:taxon-name-part> <tp:taxon-name-part taxon-name-part-type="species" reg="dusmeti">dusmeti</tp:taxon-name-part></tp:taxon-name></italic> is exclusively a western European species. <italic><tp:taxon-name><tp:taxon-name-part taxon-name-part-type="genus" reg="Deleproctophylla">Deleproctophylla</tp:taxon-name-part> <tp:taxon-name-part taxon-name-part-type="species" reg="dusmeti">dusmeti</tp:taxon-name-part></tp:taxon-name></italic> is typically distinguished from <italic><tp:taxon-name><tp:taxon-name-part taxon-name-part-type="genus" reg="Deleproctophylla">D.</tp:taxon-name-part> <tp:taxon-name-part taxon-name-part-type="species" reg="australis">australis</tp:taxon-name-part></tp:taxon-name></italic> by the absence of forewing spots. However, some populations along the southeastern coast of France include individuals with marked forewings mixed with unmarked ones (Fig. <xref ref-type="fig" rid="F4">4H</xref>). The study of genital morphology and species delimitation analyses confirm that these specimens belong to <italic><tp:taxon-name><tp:taxon-name-part taxon-name-part-type="genus" reg="Deleproctophylla">D.</tp:taxon-name-part> <tp:taxon-name-part taxon-name-part-type="species" reg="dusmeti">dusmeti</tp:taxon-name-part></tp:taxon-name></italic> (Fig. <xref ref-type="fig" rid="F1">1</xref>). These spotted individuals are likely the source of records of <italic><tp:taxon-name><tp:taxon-name-part taxon-name-part-type="genus" reg="Deleproctophylla">D.</tp:taxon-name-part> <tp:taxon-name-part taxon-name-part-type="species" reg="australis">australis</tp:taxon-name-part></tp:taxon-name></italic> in southern France, despite this species is absent from the French mainland (though it is present in Corsica). The distributions of <italic><tp:taxon-name><tp:taxon-name-part taxon-name-part-type="genus" reg="Deleproctophylla">D.</tp:taxon-name-part> <tp:taxon-name-part taxon-name-part-type="species" reg="dusmeti">dusmeti</tp:taxon-name-part></tp:taxon-name></italic> and <italic><tp:taxon-name><tp:taxon-name-part taxon-name-part-type="genus" reg="Deleproctophylla">D.</tp:taxon-name-part> <tp:taxon-name-part taxon-name-part-type="species" reg="australis">australis</tp:taxon-name-part></tp:taxon-name></italic> do not overlap, being separated by a relatively small geographic gap along the northern Tyrrhenian coast of Italy (Fig. <xref ref-type="fig" rid="F25">25</xref>).</p></tp:treatment-sec><tp:treatment-sec><!--Section generated to contain objects referenced in tp:taxon-treatment.--><fig id="F2" position="float" orientation="portrait"><object-id xmlns:xlink="http://www.w3.org/1999/xlink" content-type="doi" xlink:type="simple">10.3897/zookeys.1267.173792.figure2</object-id><object-id xmlns:xlink="http://www.w3.org/1999/xlink" content-type="arpha" xlink:type="simple">B5E7766D-40B4-5087-A82C-C0D1226F8FEE</object-id><label>Figure 2.</label><caption><p>Habitus of <italic><tp:taxon-name><tp:taxon-name-part taxon-name-part-type="genus" reg="Deleproctophylla">Deleproctophylla</tp:taxon-name-part></tp:taxon-name></italic> spp. <bold>A, C, E, G</bold>. Male; <bold>B, D, F, H</bold>. Female; <bold>A, B</bold>. <italic><tp:taxon-name><tp:taxon-name-part taxon-name-part-type="genus" reg="Deleproctophylla">D.</tp:taxon-name-part> <tp:taxon-name-part taxon-name-part-type="species" reg="australis">australis</tp:taxon-name-part></tp:taxon-name></italic> (Fabricius, 1787), Grosseto (Italy); <bold>C, D</bold>. <italic><tp:taxon-name><tp:taxon-name-part taxon-name-part-type="genus" reg="Deleproctophylla">D.</tp:taxon-name-part> <tp:taxon-name-part taxon-name-part-type="species" reg="bleusei">bleusei</tp:taxon-name-part></tp:taxon-name></italic> Kimmins, 1949, Fes (Morocco); <bold>E, F</bold>. <italic><tp:taxon-name><tp:taxon-name-part taxon-name-part-type="genus" reg="Deleproctophylla">D.</tp:taxon-name-part> <tp:taxon-name-part taxon-name-part-type="species" reg="dandizenor">dandizenor</tp:taxon-name-part></tp:taxon-name></italic> Badano, Zheng, U. Aspöck &amp; Dobosz, sp. nov., male holotype and female paratype, Kunar (Afghanistan); <bold>G, H</bold>. <italic><tp:taxon-name><tp:taxon-name-part taxon-name-part-type="genus" reg="Deleproctophylla">D.</tp:taxon-name-part> <tp:taxon-name-part taxon-name-part-type="species" reg="dusmeti">dusmeti</tp:taxon-name-part></tp:taxon-name></italic> (Navás, 1914), Saint-Paul-et-Valmalle (France).</p></caption><graphic xmlns:xlink="http://www.w3.org/1999/xlink" xlink:href="zookeys-1267-197_article-173792__-g002.jpg" id="oo_1520594.jpg" position="float" orientation="portrait" xlink:type="simple"><uri content-type="original_file" xlink:type="simple">https://binary.pensoft.net/fig/1520594</uri></graphic></fig><fig id="F4" position="float" orientation="portrait"><object-id xmlns:xlink="http://www.w3.org/1999/xlink" content-type="doi" xlink:type="simple">10.3897/zookeys.1267.173792.figure4</object-id><object-id xmlns:xlink="http://www.w3.org/1999/xlink" content-type="arpha" xlink:type="simple">110138B5-D06C-5B6B-8ADD-77EC1863D2A2</object-id><label>Figure 4.</label><caption><p>Variation of wing patterns in <italic><tp:taxon-name><tp:taxon-name-part taxon-name-part-type="genus" reg="Deleproctophylla">Deleproctophylla</tp:taxon-name-part></tp:taxon-name></italic> spp. <bold>A</bold>. <italic><tp:taxon-name><tp:taxon-name-part taxon-name-part-type="genus" reg="Deleproctophylla">D.</tp:taxon-name-part> <tp:taxon-name-part taxon-name-part-type="species" reg="australis">australis</tp:taxon-name-part></tp:taxon-name></italic> (Fabricius, 1787), Crete (Greece); <bold>B</bold>. <italic><tp:taxon-name><tp:taxon-name-part taxon-name-part-type="genus" reg="Deleproctophylla">D.</tp:taxon-name-part> <tp:taxon-name-part taxon-name-part-type="species" reg="australis">australis</tp:taxon-name-part></tp:taxon-name></italic>, Alghero, Sardinia (Italy); <bold>C</bold>. <italic><tp:taxon-name><tp:taxon-name-part taxon-name-part-type="genus" reg="Deleproctophylla">D.</tp:taxon-name-part> <tp:taxon-name-part taxon-name-part-type="species" reg="australis">australis</tp:taxon-name-part></tp:taxon-name></italic>, Grosseto (Italy); <bold>D</bold>. <italic><tp:taxon-name><tp:taxon-name-part taxon-name-part-type="genus" reg="Deleproctophylla">D.</tp:taxon-name-part> <tp:taxon-name-part taxon-name-part-type="species" reg="australis">australis</tp:taxon-name-part></tp:taxon-name></italic>, Balikesir (Turkey); <bold>E</bold>. <italic><tp:taxon-name><tp:taxon-name-part taxon-name-part-type="genus" reg="Deleproctophylla">D.</tp:taxon-name-part> <tp:taxon-name-part taxon-name-part-type="species" reg="bleusei">bleusei</tp:taxon-name-part></tp:taxon-name></italic> Kimmins, 1949, Fes (Morocco); <bold>F</bold>. <italic><tp:taxon-name><tp:taxon-name-part taxon-name-part-type="genus" reg="Deleproctophylla">D.</tp:taxon-name-part> <tp:taxon-name-part taxon-name-part-type="species" reg="bleusei">bleusei</tp:taxon-name-part></tp:taxon-name></italic>, Cabo de Gata (Spain); <bold>G</bold>. <italic><tp:taxon-name><tp:taxon-name-part taxon-name-part-type="genus" reg="Deleproctophylla">D.</tp:taxon-name-part> <tp:taxon-name-part taxon-name-part-type="species" reg="dusmeti">dusmeti</tp:taxon-name-part></tp:taxon-name></italic> (Navás, 1914), Saint-Paul-et-Valmalle (France); <bold>H</bold>. <italic><tp:taxon-name><tp:taxon-name-part taxon-name-part-type="genus" reg="Deleproctophylla">D.</tp:taxon-name-part> <tp:taxon-name-part taxon-name-part-type="species" reg="dusmeti">dusmeti</tp:taxon-name-part></tp:taxon-name></italic>, Villeneuve-Loubet (France).</p></caption><graphic xmlns:xlink="http://www.w3.org/1999/xlink" xlink:href="zookeys-1267-197_article-173792__-g004.jpg" id="oo_1520596.jpg" position="float" orientation="portrait" xlink:type="simple"><uri content-type="original_file" xlink:type="simple">https://binary.pensoft.net/fig/1520596</uri></graphic></fig><fig id="F5" position="float" orientation="portrait"><object-id xmlns:xlink="http://www.w3.org/1999/xlink" content-type="doi" xlink:type="simple">10.3897/zookeys.1267.173792.figure5</object-id><object-id xmlns:xlink="http://www.w3.org/1999/xlink" content-type="arpha" xlink:type="simple">9237556F-DE28-5D3A-97CC-EB4C91897B8B</object-id><label>Figure 5.</label><caption><p>Head capsule of the larvae of <italic><tp:taxon-name><tp:taxon-name-part taxon-name-part-type="genus" reg="Deleproctophylla">Deleproctophylla</tp:taxon-name-part></tp:taxon-name></italic> spp. <bold>A, B</bold>. <italic><tp:taxon-name><tp:taxon-name-part taxon-name-part-type="genus" reg="Deleproctophylla">D.</tp:taxon-name-part> <tp:taxon-name-part taxon-name-part-type="species" reg="australis">australis</tp:taxon-name-part></tp:taxon-name></italic> (Fabricius, 1787); <bold>A</bold>. Head, dorsal view; <bold>B</bold>. Head, ventral view; <bold>C, D</bold>. <italic><tp:taxon-name><tp:taxon-name-part taxon-name-part-type="genus" reg="Deleproctophylla">D.</tp:taxon-name-part> <tp:taxon-name-part taxon-name-part-type="species" reg="dusmeti">dusmeti</tp:taxon-name-part></tp:taxon-name></italic> (Navás, 1914); <bold>C</bold>. Head, dorsal view; <bold>D</bold>. Head, ventral view.</p></caption><graphic xmlns:xlink="http://www.w3.org/1999/xlink" xlink:href="zookeys-1267-197_article-173792__-g005.jpg" id="oo_1520597.jpg" position="float" orientation="portrait" xlink:type="simple"><uri content-type="original_file" xlink:type="simple">https://binary.pensoft.net/fig/1520597</uri></graphic></fig><fig id="F24" position="float" orientation="portrait"><object-id xmlns:xlink="http://www.w3.org/1999/xlink" content-type="doi" xlink:type="simple">10.3897/zookeys.1267.173792.figure24</object-id><object-id xmlns:xlink="http://www.w3.org/1999/xlink" content-type="arpha" xlink:type="simple">BE90BCF3-70A0-5439-96EC-C963DFEF0E29</object-id><label>Figure 24.</label><caption><p>Types of <italic><tp:taxon-name><tp:taxon-name-part taxon-name-part-type="genus" reg="Deleproctophylla">Deleproctophylla</tp:taxon-name-part></tp:taxon-name></italic> spp. <bold>A, B</bold>. <italic><tp:taxon-name><tp:taxon-name-part taxon-name-part-type="genus" reg="Theleproctophylla">Theleproctophylla</tp:taxon-name-part> <tp:taxon-name-part taxon-name-part-type="species" reg="dusmeti">dusmeti</tp:taxon-name-part></tp:taxon-name></italic> Navás, 1914, paralectotype in <named-content xmlns:xlink="http://www.w3.org/1999/xlink" content-type="dwc:institutional_code" xlink:title="MNHN - Museum national d'Histoire naturelle" xlink:href="https://scientific-collections.gbif.org/institution/6a6ac6c5-1b8a-48db-91a2-f8661274ff80" xlink:type="simple">MNHN</named-content>; photo by YZ; <bold>A</bold>. Habitus; <bold>B</bold>. Labels; <bold>C, D</bold>. <italic><tp:taxon-name><tp:taxon-name-part taxon-name-part-type="genus" reg="Ascalaphus">Ascalaphus</tp:taxon-name-part> <tp:taxon-name-part taxon-name-part-type="species" reg="variegatus">variegatus</tp:taxon-name-part></tp:taxon-name></italic> Klug, 1834, holotype in <abbrev xmlns:xlink="http://www.w3.org/1999/xlink" content-type="institution" xlink:title="Museum für Naturkunde, Berlin, Germany" xlink:type="simple">MfN</abbrev>, photo by Hongyu Li; <bold>C</bold>. Habitus; <bold>D</bold>. Labels.</p></caption><graphic xmlns:xlink="http://www.w3.org/1999/xlink" xlink:href="zookeys-1267-197_article-173792__-g024.jpg" id="oo_1520616.jpg" position="float" orientation="portrait" xlink:type="simple"><uri content-type="original_file" xlink:type="simple">https://binary.pensoft.net/fig/1520616</uri></graphic></fig><fig id="F25" position="float" orientation="portrait"><object-id xmlns:xlink="http://www.w3.org/1999/xlink" content-type="doi" xlink:type="simple">10.3897/zookeys.1267.173792.figure25</object-id><object-id xmlns:xlink="http://www.w3.org/1999/xlink" content-type="arpha" xlink:type="simple">6566B66F-5CDE-5098-BD4E-780E7336EA3D</object-id><label>Figure 25.</label><caption><p>Distribution map of <italic><tp:taxon-name><tp:taxon-name-part taxon-name-part-type="genus" reg="Deleproctophylla">Deleproctophylla</tp:taxon-name-part></tp:taxon-name></italic> spp.</p></caption><graphic xmlns:xlink="http://www.w3.org/1999/xlink" xlink:href="zookeys-1267-197_article-173792__-g025.jpg" id="oo_1520617.jpg" position="float" orientation="portrait" xlink:type="simple"><uri content-type="original_file" xlink:type="simple">https://binary.pensoft.net/fig/1520617</uri></graphic></fig><fig id="F1" position="float" orientation="portrait"><object-id xmlns:xlink="http://www.w3.org/1999/xlink" content-type="doi" xlink:type="simple">10.3897/zookeys.1267.173792.figure1</object-id><object-id xmlns:xlink="http://www.w3.org/1999/xlink" content-type="arpha" xlink:type="simple">01865CD4-C82C-5609-97AD-0027FD417A25</object-id><label>Figure 1.</label><caption><p>Bayesian phylogenetic tree of COI sequences of the analyzed specimens of <italic><tp:taxon-name><tp:taxon-name-part taxon-name-part-type="genus" reg="Deleproctophylla">Deleproctophylla</tp:taxon-name-part></tp:taxon-name></italic>. Bayesian posterior probabilities &gt; 90 are shown above branches. Vertical bars indicate species delimitation analyses results obtained with <abbrev xmlns:xlink="http://www.w3.org/1999/xlink" xlink:title="Assemble Species by Automatic Partitioning" xlink:type="simple">ASAP</abbrev> and <abbrev xmlns:xlink="http://www.w3.org/1999/xlink" xlink:title="Multi-rate Poisson Tree Processes" xlink:type="simple">mPTP</abbrev>.</p></caption><graphic xmlns:xlink="http://www.w3.org/1999/xlink" xlink:href="zookeys-1267-197_article-173792__-g001.jpg" id="oo_1520593.jpg" position="float" orientation="portrait" xlink:type="simple"><uri content-type="original_file" xlink:type="simple">https://binary.pensoft.net/fig/1520593</uri></graphic></fig></tp:treatment-sec><ref-list><ref id="B79"><mixed-citation xmlns:xlink="http://www.w3.org/1999/xlink" xlink:type="simple">Navás L (1915a) Notas entomológicas. 2.a serie. 12 [as 11 (sic)]. Excursiones por Cataluña, Julio de 1914. Boletín de la Sociedad Aragonesa de Ciencias Naturales 14: 27–32, 35–59, 67–80.</mixed-citation></ref><ref id="B80"><mixed-citation xmlns:xlink="http://www.w3.org/1999/xlink" xlink:type="simple">Navás L (1915b) Neurópteros nuevos o poco conocidos (Quinta [V] serie). Memorias de la Real Academia de Ciencias y Artes de Barcelona 11: 455–480.</mixed-citation></ref><ref id="B17"><mixed-citation xmlns:xlink="http://www.w3.org/1999/xlink" xlink:type="simple">Bohigas M, Sanchez A (1917) Catáleg dels insectes del Museu pertanyents als orders: <tp:taxon-name><tp:taxon-name-part taxon-name-part-type="order">Paraneuroptera</tp:taxon-name-part></tp:taxon-name>-<tp:taxon-name><tp:taxon-name-part taxon-name-part-type="order">Ephemeroptera</tp:taxon-name-part></tp:taxon-name>-<tp:taxon-name><tp:taxon-name-part taxon-name-part-type="order">Plecoptera</tp:taxon-name-part></tp:taxon-name>-<tp:taxon-name><tp:taxon-name-part taxon-name-part-type="order">Neuroptera</tp:taxon-name-part></tp:taxon-name>-<tp:taxon-name><tp:taxon-name-part taxon-name-part-type="order">Megaloptera</tp:taxon-name-part></tp:taxon-name>-<tp:taxon-name><tp:taxon-name-part taxon-name-part-type="order">Rhaphidioptera</tp:taxon-name-part></tp:taxon-name>-<tp:taxon-name><tp:taxon-name-part taxon-name-part-type="order">Embioptera</tp:taxon-name-part></tp:taxon-name>-<tp:taxon-name><tp:taxon-name-part taxon-name-part-type="order">Mecoptera</tp:taxon-name-part></tp:taxon-name>-<tp:taxon-name><tp:taxon-name-part taxon-name-part-type="order">Psocoptera</tp:taxon-name-part></tp:taxon-name>-<tp:taxon-name><tp:taxon-name-part taxon-name-part-type="order">Trichoptera</tp:taxon-name-part></tp:taxon-name>. Junta de Ciències Naturals de Barcelona. Anuari 2: 301–326.</mixed-citation></ref><ref id="B82"><mixed-citation xmlns:xlink="http://www.w3.org/1999/xlink" xlink:type="simple">Navás L (1920) Excursions entomològiques de l’istiu de 1922 (26 de juny - 26 de juliol). Arxius de l’Institut de Ciències, Institut d’Estudis Catalans. Secció de Ciències 8: 1–34.</mixed-citation></ref><ref id="B31"><mixed-citation xmlns:xlink="http://www.w3.org/1999/xlink" xlink:type="simple">Escribano C (1921) Desarrollo de la <italic><tp:taxon-name><tp:taxon-name-part taxon-name-part-type="genus">Theleproctophylla</tp:taxon-name-part></tp:taxon-name></italic> (Neuropt.). In: Tomo Extraordinario Publicado con Motivo del 50.o Aniversario de su Fundación. Real Sociedad Española de Historia Natural, Madrid, 365–370.</mixed-citation></ref><ref id="B66"><mixed-citation xmlns:xlink="http://www.w3.org/1999/xlink" xlink:type="simple">Monserrat VJ (1978) Contribución al conocimiento de los Neurópteros de Toledo (<tp:taxon-name><tp:taxon-name-part taxon-name-part-type="order">Neuroptera</tp:taxon-name-part></tp:taxon-name>, <tp:taxon-name><tp:taxon-name-part taxon-name-part-type="order">Planipennia</tp:taxon-name-part></tp:taxon-name>). Graellsia 34: 177–193.</mixed-citation></ref><ref id="B11"><mixed-citation xmlns:xlink="http://www.w3.org/1999/xlink" xlink:type="simple">Aspöck H, Aspöck U, Hölzel H (1980) Die Neuropteren Europas. 2 vols. Goecke and Evers, Krefeld, West Germany. Vol. 1: 495 pp; Vol. 2: 355 pp.</mixed-citation></ref><ref id="B67"><mixed-citation xmlns:xlink="http://www.w3.org/1999/xlink" xlink:type="simple">Monserrat VJ (1982) Contribución al conocimiento de los Neurópteros de Cáceres (Neur., <tp:taxon-name><tp:taxon-name-part taxon-name-part-type="order">Planipennia</tp:taxon-name-part></tp:taxon-name>). Graellsia 38: 67–84.</mixed-citation></ref><ref id="B10"><mixed-citation xmlns:xlink="http://www.w3.org/1999/xlink" xlink:type="simple">Aspöck H, Hölzel H (1996) The Neuropteroidea of North Africa, Mediterranean Asia and of Europe: a comparative review (<tp:taxon-name><tp:taxon-name-part taxon-name-part-type="subclass">Insecta</tp:taxon-name-part></tp:taxon-name>). In: Canard M, Aspöck H, Mansell MW (Еds) Pure and Applied Research in Neuropterology, 31–86. Proceedings of the Fifth International Symposium on Neuropterology. Meeting: 2–6 May 1994, Cairo, Egypt. Privately printed, Toulouse, France, 341 pp.</mixed-citation></ref><ref id="B103"><mixed-citation xmlns:xlink="http://www.w3.org/1999/xlink" xlink:type="simple">Sziráki G (1998) An annotated checklist of the <tp:taxon-name><tp:taxon-name-part taxon-name-part-type="family">Ascalaphidae</tp:taxon-name-part></tp:taxon-name> species known from Asia and from the Pacific Islands. Rovartani Közlemények (N.S.) 59: 57–72.</mixed-citation></ref><ref id="B12"><mixed-citation xmlns:xlink="http://www.w3.org/1999/xlink" xlink:type="simple">Aspöck H, Hölzel H, Aspöck U (2001) Kommentierter Katalog der Neuropterida (<tp:taxon-name><tp:taxon-name-part taxon-name-part-type="subclass">Insecta</tp:taxon-name-part></tp:taxon-name>: <tp:taxon-name><tp:taxon-name-part taxon-name-part-type="order">Raphidioptera</tp:taxon-name-part></tp:taxon-name>, <tp:taxon-name><tp:taxon-name-part taxon-name-part-type="order">Megaloptera</tp:taxon-name-part></tp:taxon-name>, <tp:taxon-name><tp:taxon-name-part taxon-name-part-type="order">Neuroptera</tp:taxon-name-part></tp:taxon-name>) der Westpaläarktis. Denisia 2: 1–606.</mixed-citation></ref><ref id="B112"><mixed-citation xmlns:xlink="http://www.w3.org/1999/xlink" xlink:type="simple">Whittington AE (2002) Resources in Scottish Neuropterology. In: Sziráki G (Ed.) Neuropterology 2000. Proceedings of the Seventh International Symposium on Neuropterology. Meeting: 6–9 August 2000, Budapest, Hungary. Acta Zoologica Academiae Scientiarum Hungaricae 48(Suppl. 2): 371–387.</mixed-citation></ref><ref id="B20"><mixed-citation xmlns:xlink="http://www.w3.org/1999/xlink" xlink:type="simple">Canbulat S, Kiyak S (2004) Four species of lacewing (<tp:taxon-name><tp:taxon-name-part taxon-name-part-type="subclass">Insecta</tp:taxon-name-part></tp:taxon-name>; <tp:taxon-name><tp:taxon-name-part taxon-name-part-type="order">Neuroptera</tp:taxon-name-part></tp:taxon-name>) new to the fauna of Turkey. Zoology in the Middle East 32(1): 113–114. <ext-link xlink:href="10.1080/09397140.2004.10638053" ext-link-type="doi" xlink:type="simple">https://doi.org/10.1080/09397140.2004.10638053</ext-link></mixed-citation></ref><ref id="B19"><mixed-citation xmlns:xlink="http://www.w3.org/1999/xlink" xlink:type="simple">Canbulat S (2007) A checklist of Turkish <tp:taxon-name><tp:taxon-name-part taxon-name-part-type="order">Neuroptera</tp:taxon-name-part></tp:taxon-name> with annotating on provincial distributions. Zootaxa 1552(1): 35–52. <ext-link xlink:href="10.11646/zootaxa.1552.1.2" ext-link-type="doi" xlink:type="simple">https://doi.org/10.11646/zootaxa.1552.1.2</ext-link></mixed-citation></ref><ref id="B29"><mixed-citation xmlns:xlink="http://www.w3.org/1999/xlink" xlink:type="simple">Dobosz R, Ábrahám L (2007) New data to the Turkish ascalaphid fauna (<tp:taxon-name><tp:taxon-name-part taxon-name-part-type="order">Neuroptera</tp:taxon-name-part></tp:taxon-name>: <tp:taxon-name><tp:taxon-name-part taxon-name-part-type="family">Ascalaphidae</tp:taxon-name-part></tp:taxon-name>). Annals of the Upper Silesian Museum in Bytom. Entomology 14–15: 13–27.</mixed-citation></ref><ref id="B52"><mixed-citation xmlns:xlink="http://www.w3.org/1999/xlink" xlink:type="simple">Koçak AÖ, Kemal M (2012) List of the two thousand species of pterygot insects in Van province (East Turkey) (Results of the entomofauna project of Turkey - 7). Cesa News 81: 1–86.</mixed-citation></ref><ref id="B70"><mixed-citation xmlns:xlink="http://www.w3.org/1999/xlink" xlink:type="simple">Monserrat VJ, Acevedo F, Triviño V (2012) Los ascaláfidos de la Península Ibérica y Baleares (<tp:taxon-name><tp:taxon-name-part taxon-name-part-type="subclass">Insecta</tp:taxon-name-part></tp:taxon-name>: <tp:taxon-name><tp:taxon-name-part taxon-name-part-type="order">Neuroptera</tp:taxon-name-part></tp:taxon-name>: <tp:taxon-name><tp:taxon-name-part taxon-name-part-type="family">Ascalaphidae</tp:taxon-name-part></tp:taxon-name>). Heteropterus. Revista de Etologia 12: 33–58.</mixed-citation></ref><ref id="B68"><mixed-citation xmlns:xlink="http://www.w3.org/1999/xlink" xlink:type="simple">Monserrat VJ (2013) Los Neurópteros (<tp:taxon-name><tp:taxon-name-part taxon-name-part-type="order">Neuroptera</tp:taxon-name-part></tp:taxon-name>). In: Díaz Ruano F, Tierno de Figueroa JM, Tinaut Ranera JA (Еds) Los insectos de Sierra Nevada: 200 años de historia, 282–309. Asociación Española de Entomología 1: 1–544.</mixed-citation></ref><ref id="B71"><mixed-citation xmlns:xlink="http://www.w3.org/1999/xlink" xlink:type="simple">Monserrat VJ, Badano D, Acevedo F (2014) Nuevos datos de ascaláfidos para la península Ibérica, con una nueva especie para la fauna europea (<tp:taxon-name><tp:taxon-name-part taxon-name-part-type="subclass">Insecta</tp:taxon-name-part></tp:taxon-name>, Neuropterida, <tp:taxon-name><tp:taxon-name-part taxon-name-part-type="order">Neuroptera</tp:taxon-name-part></tp:taxon-name>, <tp:taxon-name><tp:taxon-name-part taxon-name-part-type="family">Ascalaphidae</tp:taxon-name-part></tp:taxon-name>). Heteropterus Revista de Entomología 14: 147–167.</mixed-citation></ref><ref id="B14"><mixed-citation xmlns:xlink="http://www.w3.org/1999/xlink" xlink:type="simple">Badano D, Pantaleoni RA (2014) The larvae of European <tp:taxon-name><tp:taxon-name-part taxon-name-part-type="family">Ascalaphidae</tp:taxon-name-part></tp:taxon-name> (<tp:taxon-name><tp:taxon-name-part taxon-name-part-type="order">Neuroptera</tp:taxon-name-part></tp:taxon-name>). Zootaxa 3796(2): 287–319. <ext-link xlink:href="10.11646/zootaxa.3796.2.4" ext-link-type="doi" xlink:type="simple">https://doi.org/10.11646/zootaxa.3796.2.4</ext-link></mixed-citation></ref><ref id="B3"><mixed-citation xmlns:xlink="http://www.w3.org/1999/xlink" xlink:type="simple">Aistleitner E (2019) Schmetterlingshafte der Westpalaearktis – faunistische und phaenologische Aufzeichnungen und Anmerkungen (Neuropterida, <tp:taxon-name><tp:taxon-name-part taxon-name-part-type="order">Planipennia</tp:taxon-name-part></tp:taxon-name>, <tp:taxon-name><tp:taxon-name-part taxon-name-part-type="family">Ascalaphidae</tp:taxon-name-part></tp:taxon-name>). Mitteilungen der Münchener Entomologischen Gesellschaft 109: 117–137.</mixed-citation></ref><ref id="B42"><mixed-citation xmlns:xlink="http://www.w3.org/1999/xlink" xlink:type="simple">Hassan MA, Oswald JD, Zia A, Liu X (2019) Neuropterida (<tp:taxon-name><tp:taxon-name-part taxon-name-part-type="subclass">Insecta</tp:taxon-name-part></tp:taxon-name>: <tp:taxon-name><tp:taxon-name-part taxon-name-part-type="order">Megaloptera</tp:taxon-name-part></tp:taxon-name>, <tp:taxon-name><tp:taxon-name-part taxon-name-part-type="order">Raphidioptera</tp:taxon-name-part></tp:taxon-name>, <tp:taxon-name><tp:taxon-name-part taxon-name-part-type="order">Neuroptera</tp:taxon-name-part></tp:taxon-name>) of Pakistan: a catalogue and faunistic review. Zootaxa 4686(4): 497–541. <ext-link xlink:href="10.11646/zootaxa.4686.4.3" ext-link-type="doi" xlink:type="simple">https://doi.org/10.11646/zootaxa.4686.4.3</ext-link></mixed-citation></ref><ref id="B4"><mixed-citation xmlns:xlink="http://www.w3.org/1999/xlink" xlink:type="simple">Aistleitner E, Lencina GF (2020) On the knowledge of the lacewing fauna in the Spanish province of Albacete (I) (<tp:taxon-name><tp:taxon-name-part taxon-name-part-type="order">Neuroptera</tp:taxon-name-part></tp:taxon-name>, <tp:taxon-name><tp:taxon-name-part taxon-name-part-type="family">Nemopteridae</tp:taxon-name-part></tp:taxon-name>, <tp:taxon-name><tp:taxon-name-part taxon-name-part-type="family">Ascalaphidae</tp:taxon-name-part></tp:taxon-name>). Mitteilungen des Internationalen Entomologische Verein 43: 97–116.</mixed-citation></ref><ref id="B65"><mixed-citation xmlns:xlink="http://www.w3.org/1999/xlink" xlink:type="simple">Monnerat C, Ábrahám L (2020) Owlflies from Jordan (<tp:taxon-name><tp:taxon-name-part taxon-name-part-type="order">Neuroptera</tp:taxon-name-part></tp:taxon-name>, <tp:taxon-name><tp:taxon-name-part taxon-name-part-type="family">Ascalaphidae</tp:taxon-name-part></tp:taxon-name>). Alpine Entomology 4: 139–150. <ext-link xlink:href="10.3897/alpento.4.50696" ext-link-type="doi" xlink:type="simple">https://doi.org/10.3897/alpento.4.50696</ext-link></mixed-citation></ref><ref id="B41"><mixed-citation xmlns:xlink="http://www.w3.org/1999/xlink" xlink:type="simple">Hassan MA, Liu X (2021) Taxonomic notes on owlflies from Pakistan (<tp:taxon-name><tp:taxon-name-part taxon-name-part-type="order">Neuroptera</tp:taxon-name-part></tp:taxon-name>: <tp:taxon-name><tp:taxon-name-part taxon-name-part-type="family">Myrmeleontidae</tp:taxon-name-part></tp:taxon-name>: <tp:taxon-name><tp:taxon-name-part taxon-name-part-type="subfamily">Ascalaphinae</tp:taxon-name-part></tp:taxon-name>). Zootaxa 4970(3): 401–452. <ext-link xlink:href="10.11646/zootaxa.4970.3.1" ext-link-type="doi" xlink:type="simple">https://doi.org/10.11646/zootaxa.4970.3.1</ext-link></mixed-citation></ref><ref id="B92"><mixed-citation xmlns:xlink="http://www.w3.org/1999/xlink" xlink:type="simple">Poggi R (2024) Gli <tp:taxon-name><tp:taxon-name-part taxon-name-part-type="family">Ascalaphidae</tp:taxon-name-part></tp:taxon-name> del Museo Civico di Storia Naturale “G. Doria” di Genova (<tp:taxon-name><tp:taxon-name-part taxon-name-part-type="order">Neuroptera</tp:taxon-name-part></tp:taxon-name>). Annali del Museo Civico di Storia Naturale Giacomo Doria 117: 1–43.</mixed-citation></ref><ref id="B97"><mixed-citation xmlns:xlink="http://www.w3.org/1999/xlink" xlink:type="simple">Rehfeldt G (1989) Eine Massenwanderung von <italic><tp:taxon-name><tp:taxon-name-part taxon-name-part-type="genus">Deleproctophylla</tp:taxon-name-part> <tp:taxon-name-part taxon-name-part-type="species">dusmeti</tp:taxon-name-part></tp:taxon-name></italic> Navás (<tp:taxon-name><tp:taxon-name-part taxon-name-part-type="order">Neuroptera</tp:taxon-name-part></tp:taxon-name>: <tp:taxon-name><tp:taxon-name-part taxon-name-part-type="family">Ascalaphidae</tp:taxon-name-part></tp:taxon-name>) in der Crau (Frankreich). Entomologische Zeitschrift mit Insektenbörse 99: 65–67.</mixed-citation></ref><ref id="B88"><mixed-citation xmlns:xlink="http://www.w3.org/1999/xlink" xlink:type="simple">Oswald JD (2025) Neuropterida Species of the World. Lacewing Digital Library, Research Publication No. 1. <ext-link xlink:href="http://lacewing.tamu.edu/SpeciesCatalog/Main" ext-link-type="uri" xlink:type="simple">http://lacewing.tamu.edu/SpeciesCatalog/Main</ext-link> [accessed 15 September 2025]</mixed-citation></ref></ref-list></tp:taxon-treatment>
