# Supplementary material for: Integrative revision of the Palaearctic owlfly genus Deleproctophylla Lefèbvre (Neuroptera, Myrmeleontidae, Ascalaphinae)
Source: Zookeys. 2026 Jan 27;1267:197–254. doi: 10.3897/zookeys.1267.173792 (PMC12869185; doi:10.3897/zookeys.1267.173792)
Supplement: XML Treatment for Deleproctophylla gelini [file zookeys.1267.173792-treatment6.xml]

<!DOCTYPE tp:taxon-treatment
  PUBLIC "-//TaxonX//DTD Taxonomic Treatment Publishing DTD v0 20100105//EN" "tax-treatment-NSO.dtd">
<tp:taxon-treatment xmlns:tp="http://www.plazi.org/taxpub"><tp:treatment-meta><kwd-group><label>Taxon classification</label><kwd>
                <named-content content-type="kingdom">Animalia</named-content>
              </kwd><kwd>
                <named-content content-type="order">Neuroptera</named-content>
              </kwd><kwd>
                <named-content content-type="family">Myrmeleontidae</named-content>
              </kwd></kwd-group><mixed-citation publication-type="journal"><person-group><name><surname>Badano</surname><given-names>Davide</given-names></name><name><surname>Zheng</surname><given-names>Yuchen</given-names></name><name><surname>Aspöck</surname><given-names>Ulrike</given-names></name><name><surname>Aspöck</surname><given-names>Horst</given-names></name><name><surname>Dobosz</surname><given-names>Roland</given-names></name><name><surname>Funari</surname><given-names>Rebecca</given-names></name><name><surname>Pantaleoni</surname><given-names>Roberto Antonio</given-names></name><name><surname>Ábrahám</surname><given-names>Levente</given-names></name><name><surname>Liu</surname><given-names>Xingyue</given-names></name></person-group><article-title>Integrative revision of the Palaearctic owlfly genus <italic><tp:taxon-name><tp:taxon-name-part taxon-name-part-type="genus" reg="Deleproctophylla">Deleproctophylla</tp:taxon-name-part></tp:taxon-name></italic> Lefèbvre (<tp:taxon-name><tp:taxon-name-part taxon-name-part-type="order" reg="Neuroptera">Neuroptera</tp:taxon-name-part></tp:taxon-name>, <tp:taxon-name><tp:taxon-name-part taxon-name-part-type="family" reg="Myrmeleontidae">Myrmeleontidae</tp:taxon-name-part></tp:taxon-name>, <tp:taxon-name><tp:taxon-name-part taxon-name-part-type="subfamily" reg="Ascalaphinae">Ascalaphinae</tp:taxon-name-part></tp:taxon-name>)</article-title><source>Zookeys</source><day>27</day><month>01</month><year>2026</year><volume>1267</volume><fpage>197</fpage><lpage>254</lpage><pub-id pub-id-type="doi">10.3897/zookeys.1267.173792</pub-id></mixed-citation></tp:treatment-meta><tp:nomenclature><tp:taxon-name><object-id xmlns:xlink="http://www.w3.org/1999/xlink" content-type="arpha" xlink:type="simple">F401A582-E6BF-5788-88B5-DC172056FE51</object-id><tp:taxon-name-part taxon-name-part-type="genus" reg="Deleproctophylla">Deleproctophylla</tp:taxon-name-part> <tp:taxon-name-part taxon-name-part-type="species" reg="gelini">gelini</tp:taxon-name-part></tp:taxon-name><tp:taxon-authority>(Navás, 1919)</tp:taxon-authority><xref ref-type="fig" rid="F3">Figs 3A</xref><xref ref-type="fig" rid="F3">, 3B</xref><xref ref-type="fig" rid="F15">, 15</xref><xref ref-type="fig" rid="F16">, 16</xref><tp:nomenclature-citation-list><tp:nomenclature-citation><tp:taxon-name><tp:taxon-name-part taxon-name-part-type="genus" reg="Theleproctophylla">Theleproctophylla</tp:taxon-name-part> <tp:taxon-name-part taxon-name-part-type="species" reg="gelini">gelini</tp:taxon-name-part></tp:taxon-name><comment> Navás, 1919: 21 (type locality: Morocco: Safi; holotype in <named-content xmlns:xlink="http://www.w3.org/1999/xlink" content-type="dwc:institutional_code" xlink:title="MNHN - Museum national d'Histoire naturelle" xlink:href="https://scientific-collections.gbif.org/institution/6a6ac6c5-1b8a-48db-91a2-f8661274ff80" xlink:type="simple">MNHN</named-content> but lost at present). <xref ref-type="bibr" rid="B85">Navás 1930</xref>: 121 (<tp:taxon-name><tp:taxon-name-part taxon-name-part-type="genus" reg="Theleproctophylla">Theleproctophylla</tp:taxon-name-part></tp:taxon-name>). H. <xref ref-type="bibr" rid="B10">Aspöck and Hölzel 1996</xref>: 78 (<tp:taxon-name><tp:taxon-name-part taxon-name-part-type="genus" reg="Deleproctophylla">Deleproctophylla</tp:taxon-name-part></tp:taxon-name>). <xref ref-type="bibr" rid="B12">H. Aspöck et al. 2001</xref>:302 (<tp:taxon-name><tp:taxon-name-part taxon-name-part-type="genus" reg="Deleproctophylla">Deleproctophylla</tp:taxon-name-part></tp:taxon-name>). <xref ref-type="bibr" rid="B112">Whittington 2002</xref>: 377 (<tp:taxon-name><tp:taxon-name-part taxon-name-part-type="genus" reg="Deleproctophylla">Deleproctophylla</tp:taxon-name-part></tp:taxon-name>). <xref ref-type="bibr" rid="B2">Ábrahám and Mészáros 2004</xref>: 333 (<tp:taxon-name><tp:taxon-name-part taxon-name-part-type="genus" reg="Deleproctophylla">Deleproctophylla</tp:taxon-name-part></tp:taxon-name>). <xref ref-type="bibr" rid="B34">Faucheux 2006</xref>: 204 (<tp:taxon-name><tp:taxon-name-part taxon-name-part-type="genus" reg="Deleproctophylla">Deleproctophylla</tp:taxon-name-part></tp:taxon-name>). <xref ref-type="bibr" rid="B35">Faucheux et al. 2012</xref>: 171 (<tp:taxon-name><tp:taxon-name-part taxon-name-part-type="genus" reg="Deleproctophylla">Deleproctophylla</tp:taxon-name-part></tp:taxon-name>). <xref ref-type="bibr" rid="B1">Ábrahám 2017</xref>: 126 (<tp:taxon-name><tp:taxon-name-part taxon-name-part-type="genus" reg="Deleproctophylla">Deleproctophylla</tp:taxon-name-part></tp:taxon-name>).</comment></tp:nomenclature-citation></tp:nomenclature-citation-list></tp:nomenclature><tp:treatment-sec sec-type="Examined material"><title>Examined material.</title><p>• Morocco: Agadir, 27.V–6.VI.1973, C. and A. Jeekel, 2 ♀ (<abbrev xmlns:xlink="http://www.w3.org/1999/xlink" content-type="institution" xlink:title="Naturalis Biodiversity Center, Rijksmuseum van Natuurlijke Historie, Leiden, the Netherlands" xlink:type="simple">RMNH</abbrev>); • Morocco: Bou Tazzert, Pres Mogadoa, 1928, R. Benoist. 2 ♂, 1 ♀, 2 ex. (<named-content xmlns:xlink="http://www.w3.org/1999/xlink" content-type="dwc:institutional_code" xlink:title="MNHN - Museum national d'Histoire naturelle" xlink:href="https://scientific-collections.gbif.org/institution/6a6ac6c5-1b8a-48db-91a2-f8661274ff80" xlink:type="simple">MNHN</named-content>); • Morocco: Tamri, <named-content xmlns:xlink="http://www.w3.org/1999/xlink" content-type="dwc:verbatimCoordinates" xlink:type="simple">30°42'31.9"N, 09°51'26.1"W</named-content>, 15 m, 30.06.2008, L. Ábrahám, L. Bognár and L. Nagy, 5 ♂♂ 1 ♀ (<abbrev xmlns:xlink="http://www.w3.org/1999/xlink" content-type="institution" xlink:title="Rippl-Rónai Museum, Kaposvár, Hungary" xlink:type="simple">SCM</abbrev>); • Morocco: Tamri, <named-content xmlns:xlink="http://www.w3.org/1999/xlink" content-type="dwc:verbatimCoordinates" xlink:type="simple">30°42'31.9"N, 09°51'26.1"W</named-content>, 15 m, 30.06.2008, L. Ábrahám, L. Bognár and L. Nagy, 1 ♂ 1 ♀ (<abbrev xmlns:xlink="http://www.w3.org/1999/xlink" content-type="institution" xlink:title="Upper Silesian Museum, Bytom, Poland" xlink:type="simple">USMB</abbrev>); • Morocco: Atlantic Plain, 4 km W Agoudi n’Aït Amar <named-content xmlns:xlink="http://www.w3.org/1999/xlink" content-type="dwc:verbatimCoordinates" xlink:type="simple">30°42'31.3"N, 9°51'26.2"W</named-content>, 10 m, 27.06.2024, W. Szczepański, 4 ♂♂ 2 ♀♀ (<abbrev xmlns:xlink="http://www.w3.org/1999/xlink" content-type="institution" xlink:title="Upper Silesian Museum, Bytom, Poland" xlink:type="simple">USMB</abbrev>);</p></tp:treatment-sec><tp:treatment-sec sec-type="Diagnostic characters"><title>Diagnostic characters.</title><p>Vertex as long as wide; metafemur without brown marking; forewing extensively marked; hindwing broad, posterior margin curved; forewing with complex pattern: brown marking at base, subcostal area brown, brown marking at <abbrev xmlns:xlink="http://www.w3.org/1999/xlink" xlink:title="radius posterior" xlink:type="simple">RP</abbrev> bifurcation, and large brown marking from pterostigma to first branch of <abbrev xmlns:xlink="http://www.w3.org/1999/xlink" xlink:title="radius posterior" xlink:type="simple">RP</abbrev>; hindwing with a similar pattern: brown marking at base, subcostal area brown, brown marking at <abbrev xmlns:xlink="http://www.w3.org/1999/xlink" xlink:title="radius posterior" xlink:type="simple">RP</abbrev> bifurcation, and large brown marking from pterostigma to posterior margin; male ectoproct bent inward, with branch at mid-length and protruding dorsally; setae on branch only at tip; setae on tip of ectoproct robust and relatively long; male with <abbrev xmlns:xlink="http://www.w3.org/1999/xlink" xlink:title="gonocoxite 11" xlink:type="simple">gx11</abbrev> straight, broad, incapsulating <abbrev xmlns:xlink="http://www.w3.org/1999/xlink" xlink:title="gonocoxite 9" xlink:type="simple">gx9</abbrev>; <abbrev xmlns:xlink="http://www.w3.org/1999/xlink" xlink:title="gonocoxite 9" xlink:type="simple">gx9</abbrev> without apical fold; female ectoproct long; <abbrev xmlns:xlink="http://www.w3.org/1999/xlink" xlink:title="gonocoxite 8" xlink:type="simple">gx8</abbrev> and <abbrev xmlns:xlink="http://www.w3.org/1999/xlink" xlink:title="gonapophysis 8" xlink:type="simple">gp8</abbrev> not prominent.</p></tp:treatment-sec><tp:treatment-sec sec-type="Redescription"><title>Redescription.</title><p><bold><italic>Size</italic></bold> (mm, based on 3 specimens). Head + thorax 7.4–9; antenna length 14.9–16.9; fore wing length 21–24.9; fore wing 6.2–7.3; hindwing 16.1–20.5; hindwing width 5.2–6.1.</p><p><bold><italic>Head</italic></bold>. Vertex nearly as long as wide, yellowish brown; setae dense, long, pale yellow (Fig. <xref ref-type="fig" rid="F15">15C</xref>). Para-ocular band pale yellow. Frons yellowish brown; setae dense, long, pale yellow. Clypeus and labrum yellowish brown; setae long, pale (Fig. <xref ref-type="fig" rid="F15">15B</xref>). Mandible yellowish brown, dark brown apically. Labium and palp yellowish brown. Antenna with pedicel with dense pale and dark setae, flagellomeres pale brown, nodes dark brown; club dark brown, paler anteriorly (Fig. <xref ref-type="fig" rid="F15">15A</xref>).</p><fig id="F15" position="float" orientation="portrait"><object-id xmlns:xlink="http://www.w3.org/1999/xlink" content-type="doi" xlink:type="simple">10.3897/zookeys.1267.173792.figure15</object-id><object-id xmlns:xlink="http://www.w3.org/1999/xlink" content-type="arpha" xlink:type="simple">FB3BD96A-0F74-574E-8E19-E4BBD8BEEF02</object-id><label>Figure 15.</label><caption><p><italic><tp:taxon-name><tp:taxon-name-part taxon-name-part-type="genus" reg="Deleproctophylla">Deleproctophylla</tp:taxon-name-part> <tp:taxon-name-part taxon-name-part-type="species" reg="gelini">gelini</tp:taxon-name-part></tp:taxon-name></italic> (Navás, 1919), Guigou (Morocco). <bold>A</bold>. Habitus; <bold>B</bold>. Head, frontal view; <bold>C</bold>. Head and thorax, dorsal view; <bold>D</bold>. Head and thorax, lateral view.</p></caption><graphic xmlns:xlink="http://www.w3.org/1999/xlink" xlink:href="zookeys-1267-197_article-173792__-g015.jpg" id="oo_1520607.jpg" position="float" orientation="portrait" xlink:type="simple"><uri content-type="original_file" xlink:type="simple">https://binary.pensoft.net/fig/1520607</uri></graphic></fig><p><bold><italic>Thorax</italic></bold>. Cervical sclerite yellowish brown. Pronotum brown; setae long, pale yellow. Mesonotum yellowish brown gradually darker medially and along sclerites margins. Metanotum yellowish brown, medially darker; setae pale yellow (Fig. <xref ref-type="fig" rid="F15">15C</xref>). Pleurae yellowish brown; setae pale yellow (Fig. <xref ref-type="fig" rid="F15">15D</xref>).</p><p><bold><italic>Legs</italic></bold>. Pro- and mesothoracic legs yellowish brown, including tarsi. Metathoracic leg yellowish brown, unmarked. Setae of coxae pale yellow setae; setae of femora and tibiae thin and pale yellow dorsally, thicker and blackish ventrally; tibial spurs narrow; setae of tarsi blackish (Fig. <xref ref-type="fig" rid="F15">15D</xref>).</p><p><bold><italic>Wings</italic></bold>. Forewing broad, apex rounded. Pterostigma with ~5 forked and unforked brown veinlets; membrane brown. Presectoral area with five crossveins. <abbrev xmlns:xlink="http://www.w3.org/1999/xlink" xlink:title="radius posterior" xlink:type="simple">RP</abbrev> with ~5 branches. <abbrev xmlns:xlink="http://www.w3.org/1999/xlink" xlink:title="media anterior" xlink:type="simple">MA</abbrev> gently toward hind margin. <abbrev xmlns:xlink="http://www.w3.org/1999/xlink" xlink:title="media posterior" xlink:type="simple">MP</abbrev>-<abbrev xmlns:xlink="http://www.w3.org/1999/xlink" xlink:title="cubitus anterior" xlink:type="simple">CuA</abbrev> area with ~3 irregular rows of cells. Anal area hind margin straight; axillary lobe slightly pronounced. Forewing venation largely pale brown. Forewing membrane largely hyaline with a complex brown pattern: base of wing brown, apical costal crossveins with brown shade at base, subcostal area brown, brown marking at <abbrev xmlns:xlink="http://www.w3.org/1999/xlink" xlink:title="radius posterior" xlink:type="simple">RP</abbrev> branching, apical portion of wing with a large brown marking extending from subcostal area and pterostigma to first branch of <abbrev xmlns:xlink="http://www.w3.org/1999/xlink" xlink:title="radius posterior" xlink:type="simple">RP</abbrev> (Figs <xref ref-type="fig" rid="F3">3A</xref>, <xref ref-type="fig" rid="F3">3B</xref>, <xref ref-type="fig" rid="F15">15A</xref>). Hindwing broad, widest at <abbrev xmlns:xlink="http://www.w3.org/1999/xlink" xlink:title="radius posterior" xlink:type="simple">RP</abbrev> fork; hind margin rounded, smoothly curved toward rounded apex. Presectoral area with three crossveins. <abbrev xmlns:xlink="http://www.w3.org/1999/xlink" xlink:title="radius posterior" xlink:type="simple">RP</abbrev> with five branches. <abbrev xmlns:xlink="http://www.w3.org/1999/xlink" xlink:title="media anterior" xlink:type="simple">MA</abbrev> largely straight, slightly curved distally. <abbrev xmlns:xlink="http://www.w3.org/1999/xlink" xlink:title="media posterior" xlink:type="simple">MP</abbrev>-<abbrev xmlns:xlink="http://www.w3.org/1999/xlink" xlink:title="cubitus anterior" xlink:type="simple">CuA</abbrev> area with ~2 irregular rows of cells. Hindwing venation pale brown, Hindwing membrane hyaline, with a complex brown pattern: base of wing brown, apical costal crossveins with brown shade at base, subcostal area brown, brown marking at <abbrev xmlns:xlink="http://www.w3.org/1999/xlink" xlink:title="radius posterior" xlink:type="simple">RP</abbrev> branching, apical portion of wing with a large brown marking extending from subcostal area and pterostigma to posterior margin of wing (Figs <xref ref-type="fig" rid="F3">3A</xref>, <xref ref-type="fig" rid="F3">3B</xref>, <xref ref-type="fig" rid="F15">15A</xref>).</p><p><bold><italic>Abdomen</italic></bold>. Tergites pale brown. Sternites pale brown, paler than tergites. Pleural membrane brown.</p><p><bold><italic>Male genitalia</italic></bold>. Ectoproct robust, strongly bent inward, with branch slightly beyond mid-length. Branch projecting dorsally, broad, and relatively thick, progressively widening at apex. Apex of ectoproct club-shaped expanding internally. Setae of ectoproct short, dark brown; setae on branch sparse, those on apical section, black, stout, and curved; setae on tip of ectoproct progressively denser caudally, black, stout, curved, and spine-like on the internal side (Fig. <xref ref-type="fig" rid="F16">16A–C</xref>). Tergite 9 trapezoid in lateral view, with broad ventral projection; setae long and black, longer and denser on projection (Fig. <xref ref-type="fig" rid="F16">16B, C</xref>). Sternite 9 without paired lateral lobes, being composed only by the median lobe; setae thin, spine-like lobe. Gx11 arch-shaped, projecting caudally, broad and incapsulating <abbrev xmlns:xlink="http://www.w3.org/1999/xlink" xlink:title="gonocoxite 9" xlink:type="simple">gx9</abbrev>, straight in lateral view; gp11 lightly sclerotized, elongated, with a shallow median furrow, with minute setae; <abbrev xmlns:xlink="http://www.w3.org/1999/xlink" xlink:title="gonocoxite 9" xlink:type="simple">gx9</abbrev> widely set apart, strongly sclerotized, flattened, without dorsal fold (Fig. <xref ref-type="fig" rid="F16">16F–J</xref>).</p><fig id="F16" position="float" orientation="portrait"><object-id xmlns:xlink="http://www.w3.org/1999/xlink" content-type="doi" xlink:type="simple">10.3897/zookeys.1267.173792.figure16</object-id><object-id xmlns:xlink="http://www.w3.org/1999/xlink" content-type="arpha" xlink:type="simple">D49A0CE5-3839-5C57-9993-1CB04F075E17</object-id><label>Figure 16.</label><caption><p><italic><tp:taxon-name><tp:taxon-name-part taxon-name-part-type="genus" reg="Deleproctophylla">Deleproctophylla</tp:taxon-name-part> <tp:taxon-name-part taxon-name-part-type="species" reg="gelini">gelini</tp:taxon-name-part></tp:taxon-name></italic> (Navás, 1919), Guigou (Morocco). Male terminalia: <bold>A</bold>. Dorsal view; <bold>B</bold>. Ventral view; <bold>C</bold>. Lateral view. Female terminalia: <bold>D</bold>. Ventral view; <bold>E</bold>. Lateral view. Male genitalia: <bold>F</bold>. Ventral view; <bold>G</bold>. Anteroventral view; <bold>H</bold>. Caudal view; <bold>I</bold>. Lateral view; <bold>J</bold>. Dorsal view.</p></caption><graphic xmlns:xlink="http://www.w3.org/1999/xlink" xlink:href="zookeys-1267-197_article-173792__-g016.jpg" id="oo_1520608.jpg" position="float" orientation="portrait" xlink:type="simple"><uri content-type="original_file" xlink:type="simple">https://binary.pensoft.net/fig/1520608</uri></graphic></fig><p><bold><italic>Female genitalia</italic></bold>. Ectoproct strongly elongated, projecting ventrally; setae long, black (Fig. <xref ref-type="fig" rid="F16">16D, E</xref>). Tergite 9 sub-rectangular. Gx9 wider than long; setae long. Tergite 8 subrectangular. Gx8 not prominent, with long setae. Gp8 not prominent; setae thin. Sternite 7 with sparse stout setae (Fig. <xref ref-type="fig" rid="F16">16D, E</xref>).</p></tp:treatment-sec><tp:treatment-sec sec-type="Distribution"><title>Distribution.</title><p>Africa: Morocco (<xref ref-type="bibr" rid="B12">H. Aspöck et al. 2001</xref>; <xref ref-type="bibr" rid="B2">Ábrahám and Mészáros 2004</xref>; <xref ref-type="bibr" rid="B88">Oswald 2025</xref>).</p></tp:treatment-sec><tp:treatment-sec sec-type="Comparative notes"><title>Comparative notes.</title><p>Among all <italic><tp:taxon-name><tp:taxon-name-part taxon-name-part-type="genus" reg="Deleproctophylla">Deleproctophylla</tp:taxon-name-part></tp:taxon-name></italic> species, <italic><tp:taxon-name><tp:taxon-name-part taxon-name-part-type="genus" reg="Deleproctophylla">D.</tp:taxon-name-part> <tp:taxon-name-part taxon-name-part-type="species" reg="gelini">gelini</tp:taxon-name-part></tp:taxon-name></italic> is the easiest to identify due to its unique fore- and hindwing pattern (<xref ref-type="bibr" rid="B2">Ábrahám and Mészáros 2004</xref>) (Fig. <xref ref-type="fig" rid="F3">3A, B</xref>). Additionally, this species differs from all congeners in both male and female genitalia, which are characterized by several distinctive characters (<xref ref-type="bibr" rid="B2">Ábrahám and Mészáros 2004</xref>) (Fig. <xref ref-type="fig" rid="F16">16</xref>). The male ectoproct is stout and distinctly bent inward and the branch arises dorso-caudally at mid-length. The branch stacks on the ectoproct, instead of being directed inward, as seen in all other species. Furthermore, the sternite 9 of the male lacks the lateral lobes found in other species (Fig. <xref ref-type="fig" rid="F16">16A–C</xref>). The <abbrev xmlns:xlink="http://www.w3.org/1999/xlink" xlink:title="gonocoxite 9" xlink:type="simple">gx9</abbrev>+11 complex is also different being, shaped like a capsule. The Gx11 is broad, not curved downward, and encases the <abbrev xmlns:xlink="http://www.w3.org/1999/xlink" xlink:title="gonocoxite 9" xlink:type="simple">gx9</abbrev>, which lacks the apical dorsal fold present in all other species (Fig. <xref ref-type="fig" rid="F16">16F–J</xref>). The female of <italic><tp:taxon-name><tp:taxon-name-part taxon-name-part-type="genus" reg="Deleproctophylla">D.</tp:taxon-name-part> <tp:taxon-name-part taxon-name-part-type="species" reg="gelini">gelini</tp:taxon-name-part></tp:taxon-name></italic> is characterized by an elongated ectoproct projecting ventrally and reduced <abbrev xmlns:xlink="http://www.w3.org/1999/xlink" xlink:title="gonocoxite 8" xlink:type="simple">gx8</abbrev> (Fig. <xref ref-type="fig" rid="F16">16D, E</xref>).</p></tp:treatment-sec><tp:treatment-sec><!--Section generated to contain objects referenced in tp:taxon-treatment.--><fig id="F3" position="float" orientation="portrait"><object-id xmlns:xlink="http://www.w3.org/1999/xlink" content-type="doi" xlink:type="simple">10.3897/zookeys.1267.173792.figure3</object-id><object-id xmlns:xlink="http://www.w3.org/1999/xlink" content-type="arpha" xlink:type="simple">39265005-49D1-5CB3-9B84-A937B174BDE7</object-id><label>Figure 3.</label><caption><p>Habitus of <italic><tp:taxon-name><tp:taxon-name-part taxon-name-part-type="genus" reg="Deleproctophylla">Deleproctophylla</tp:taxon-name-part></tp:taxon-name></italic> spp. <bold>A, C, E</bold>. Male; <bold>B, D, F</bold>. Female; <bold>A, B</bold>. <italic><tp:taxon-name><tp:taxon-name-part taxon-name-part-type="genus" reg="Deleproctophylla">D.</tp:taxon-name-part> <tp:taxon-name-part taxon-name-part-type="species" reg="gelini">gelini</tp:taxon-name-part></tp:taxon-name></italic> (Navás, 1919), Guigou (Morocco); <bold>C, D</bold>. <italic><tp:taxon-name><tp:taxon-name-part taxon-name-part-type="genus" reg="Deleproctophylla">D.</tp:taxon-name-part> <tp:taxon-name-part taxon-name-part-type="species" reg="tengri">tengri</tp:taxon-name-part></tp:taxon-name></italic> Zheng, Badano, H. Aspöck &amp; Liu, sp. nov., Xinjiang (China); <bold>E, F</bold>. <italic><tp:taxon-name><tp:taxon-name-part taxon-name-part-type="genus" reg="Deleproctophylla">D.</tp:taxon-name-part> <tp:taxon-name-part taxon-name-part-type="species" reg="variegata">variegata</tp:taxon-name-part></tp:taxon-name></italic> (Klug, 1834), Cyprus.</p></caption><graphic xmlns:xlink="http://www.w3.org/1999/xlink" xlink:href="zookeys-1267-197_article-173792__-g003.jpg" id="oo_1520595.jpg" position="float" orientation="portrait" xlink:type="simple"><uri content-type="original_file" xlink:type="simple">https://binary.pensoft.net/fig/1520595</uri></graphic></fig></tp:treatment-sec><ref-list><ref id="B85"><mixed-citation xmlns:xlink="http://www.w3.org/1999/xlink" xlink:type="simple">Navás L (1930) Insectos del Museo de París. 6.a série. Brotéria (Zoológica) 26: 120–144.</mixed-citation></ref><ref id="B10"><mixed-citation xmlns:xlink="http://www.w3.org/1999/xlink" xlink:type="simple">Aspöck H, Hölzel H (1996) The Neuropteroidea of North Africa, Mediterranean Asia and of Europe: a comparative review (<tp:taxon-name><tp:taxon-name-part taxon-name-part-type="subclass">Insecta</tp:taxon-name-part></tp:taxon-name>). In: Canard M, Aspöck H, Mansell MW (Еds) Pure and Applied Research in Neuropterology, 31–86. Proceedings of the Fifth International Symposium on Neuropterology. Meeting: 2–6 May 1994, Cairo, Egypt. Privately printed, Toulouse, France, 341 pp.</mixed-citation></ref><ref id="B12"><mixed-citation xmlns:xlink="http://www.w3.org/1999/xlink" xlink:type="simple">Aspöck H, Hölzel H, Aspöck U (2001) Kommentierter Katalog der Neuropterida (<tp:taxon-name><tp:taxon-name-part taxon-name-part-type="subclass">Insecta</tp:taxon-name-part></tp:taxon-name>: <tp:taxon-name><tp:taxon-name-part taxon-name-part-type="order">Raphidioptera</tp:taxon-name-part></tp:taxon-name>, <tp:taxon-name><tp:taxon-name-part taxon-name-part-type="order">Megaloptera</tp:taxon-name-part></tp:taxon-name>, <tp:taxon-name><tp:taxon-name-part taxon-name-part-type="order">Neuroptera</tp:taxon-name-part></tp:taxon-name>) der Westpaläarktis. Denisia 2: 1–606.</mixed-citation></ref><ref id="B112"><mixed-citation xmlns:xlink="http://www.w3.org/1999/xlink" xlink:type="simple">Whittington AE (2002) Resources in Scottish Neuropterology. In: Sziráki G (Ed.) Neuropterology 2000. Proceedings of the Seventh International Symposium on Neuropterology. Meeting: 6–9 August 2000, Budapest, Hungary. Acta Zoologica Academiae Scientiarum Hungaricae 48(Suppl. 2): 371–387.</mixed-citation></ref><ref id="B2"><mixed-citation xmlns:xlink="http://www.w3.org/1999/xlink" xlink:type="simple">Ábrahám L, Mészáros Z (2004) Ascalaphid studies III. Remarks on the morphology of <italic><tp:taxon-name><tp:taxon-name-part taxon-name-part-type="genus">Deleproctophylla</tp:taxon-name-part> <tp:taxon-name-part taxon-name-part-type="species">gelini</tp:taxon-name-part></tp:taxon-name></italic> (Navás, 1919) (<tp:taxon-name><tp:taxon-name-part taxon-name-part-type="order">Neuroptera</tp:taxon-name-part></tp:taxon-name>: <tp:taxon-name><tp:taxon-name-part taxon-name-part-type="family">Ascalaphidae</tp:taxon-name-part></tp:taxon-name>). Somogyi Múzeumok Közleményei 16: 333–336.</mixed-citation></ref><ref id="B34"><mixed-citation xmlns:xlink="http://www.w3.org/1999/xlink" xlink:type="simple">Faucheux MJ (2006) L’ascalaphe de Gélin, <italic><tp:taxon-name><tp:taxon-name-part taxon-name-part-type="genus">Deleproctophylla</tp:taxon-name-part> <tp:taxon-name-part taxon-name-part-type="species">gelini</tp:taxon-name-part></tp:taxon-name></italic> Navás 1919 au sud-ouest du Maroc: découverte d’une nouvelle station (<tp:taxon-name><tp:taxon-name-part taxon-name-part-type="subclass">Insecta</tp:taxon-name-part></tp:taxon-name>: <tp:taxon-name><tp:taxon-name-part taxon-name-part-type="order">Neuroptera</tp:taxon-name-part></tp:taxon-name>: <tp:taxon-name><tp:taxon-name-part taxon-name-part-type="family">Ascalaphidae</tp:taxon-name-part></tp:taxon-name>). Bulletin de la Société des Sciences Naturelles de l’Ouest de la France, Nantes (N.S.) 28: 204–208.</mixed-citation></ref><ref id="B35"><mixed-citation xmlns:xlink="http://www.w3.org/1999/xlink" xlink:type="simple">Faucheux MJ, Giacomino M, Agnas M (2012) Fourmilions et Ascalaphes (<tp:taxon-name><tp:taxon-name-part taxon-name-part-type="order">Neuroptera</tp:taxon-name-part></tp:taxon-name>, <tp:taxon-name><tp:taxon-name-part taxon-name-part-type="family">Myrmeleontidae</tp:taxon-name-part></tp:taxon-name> - <tp:taxon-name><tp:taxon-name-part taxon-name-part-type="family">Ascalaphidae</tp:taxon-name-part></tp:taxon-name>) d’Essaouira et de Oualidia (Maroc atlantique) - Prospections de 1999 à 2012. Découverte de deux espèces nouvelles pour la faune du Maroc: <italic><tp:taxon-name><tp:taxon-name-part taxon-name-part-type="genus">Synclisis</tp:taxon-name-part> <tp:taxon-name-part taxon-name-part-type="species">baetica</tp:taxon-name-part></tp:taxon-name></italic> ... et <italic><tp:taxon-name><tp:taxon-name-part taxon-name-part-type="genus">Creoleon</tp:taxon-name-part> <tp:taxon-name-part taxon-name-part-type="species">surcoufi</tp:taxon-name-part></tp:taxon-name></italic> ... Bulletin de la Société des Sciences Naturelles de l’Ouest de la France, Nantes (N.S.) 34: 159–173.</mixed-citation></ref><ref id="B1"><mixed-citation xmlns:xlink="http://www.w3.org/1999/xlink" xlink:type="simple">Ábrahám L (2017) New data to the Moroccan <tp:taxon-name><tp:taxon-name-part taxon-name-part-type="suborder">Myrmeleontiformia</tp:taxon-name-part></tp:taxon-name> (<tp:taxon-name><tp:taxon-name-part taxon-name-part-type="family">Nemopteridae</tp:taxon-name-part></tp:taxon-name>, <tp:taxon-name><tp:taxon-name-part taxon-name-part-type="family">Myrmeleontidae</tp:taxon-name-part></tp:taxon-name>, <tp:taxon-name><tp:taxon-name-part taxon-name-part-type="family">Ascalaphidae</tp:taxon-name-part></tp:taxon-name>) fauna. Natura Somogyiensis 30(30): 75–138. <ext-link xlink:href="10.24394/NatSom.2017.30.75" ext-link-type="doi" xlink:type="simple">https://doi.org/10.24394/NatSom.2017.30.75</ext-link></mixed-citation></ref><ref id="B88"><mixed-citation xmlns:xlink="http://www.w3.org/1999/xlink" xlink:type="simple">Oswald JD (2025) Neuropterida Species of the World. Lacewing Digital Library, Research Publication No. 1. <ext-link xlink:href="http://lacewing.tamu.edu/SpeciesCatalog/Main" ext-link-type="uri" xlink:type="simple">http://lacewing.tamu.edu/SpeciesCatalog/Main</ext-link> [accessed 15 September 2025]</mixed-citation></ref></ref-list></tp:taxon-treatment>
