# Supplementary material for: Integrative revision of the Palaearctic owlfly genus Deleproctophylla Lefèbvre (Neuroptera, Myrmeleontidae, Ascalaphinae)
Source: Zookeys. 2026 Jan 27;1267:197–254. doi: 10.3897/zookeys.1267.173792 (PMC12869185; doi:10.3897/zookeys.1267.173792)
Supplement: XML Treatment for Deleproctophylla tengri [file zookeys.1267.173792-treatment7.xml]

<!DOCTYPE tp:taxon-treatment
  PUBLIC "-//TaxonX//DTD Taxonomic Treatment Publishing DTD v0 20100105//EN" "tax-treatment-NSO.dtd">
<tp:taxon-treatment xmlns:tp="http://www.plazi.org/taxpub"><tp:treatment-meta><kwd-group><label>Taxon classification</label><kwd>
                <named-content content-type="kingdom">Animalia</named-content>
              </kwd><kwd>
                <named-content content-type="order">Neuroptera</named-content>
              </kwd><kwd>
                <named-content content-type="family">Myrmeleontidae</named-content>
              </kwd></kwd-group><mixed-citation publication-type="journal"><person-group><name><surname>Badano</surname><given-names>Davide</given-names></name><name><surname>Zheng</surname><given-names>Yuchen</given-names></name><name><surname>Aspöck</surname><given-names>Ulrike</given-names></name><name><surname>Aspöck</surname><given-names>Horst</given-names></name><name><surname>Dobosz</surname><given-names>Roland</given-names></name><name><surname>Funari</surname><given-names>Rebecca</given-names></name><name><surname>Pantaleoni</surname><given-names>Roberto Antonio</given-names></name><name><surname>Ábrahám</surname><given-names>Levente</given-names></name><name><surname>Liu</surname><given-names>Xingyue</given-names></name></person-group><article-title>Integrative revision of the Palaearctic owlfly genus <italic><tp:taxon-name><tp:taxon-name-part taxon-name-part-type="genus" reg="Deleproctophylla">Deleproctophylla</tp:taxon-name-part></tp:taxon-name></italic> Lefèbvre (<tp:taxon-name><tp:taxon-name-part taxon-name-part-type="order" reg="Neuroptera">Neuroptera</tp:taxon-name-part></tp:taxon-name>, <tp:taxon-name><tp:taxon-name-part taxon-name-part-type="family" reg="Myrmeleontidae">Myrmeleontidae</tp:taxon-name-part></tp:taxon-name>, <tp:taxon-name><tp:taxon-name-part taxon-name-part-type="subfamily" reg="Ascalaphinae">Ascalaphinae</tp:taxon-name-part></tp:taxon-name>)</article-title><source>Zookeys</source><day>27</day><month>01</month><year>2026</year><volume>1267</volume><fpage>197</fpage><lpage>254</lpage><pub-id pub-id-type="doi">10.3897/zookeys.1267.173792</pub-id></mixed-citation></tp:treatment-meta><tp:nomenclature><tp:taxon-name><object-id xmlns:xlink="http://www.w3.org/1999/xlink" content-type="arpha" xlink:type="simple">67F1EA64-EACE-5BEF-8317-C0FA5BB2A1AA</object-id><tp:taxon-name-part taxon-name-part-type="genus" reg="Deleproctophylla">Deleproctophylla</tp:taxon-name-part> <tp:taxon-name-part taxon-name-part-type="species" reg="tengri">tengri</tp:taxon-name-part><object-id xmlns:xlink="http://www.w3.org/1999/xlink" content-type="zoobank" xlink:type="simple">https://zoobank.org/885D76FC-EBFA-4850-B43A-78355B359BCA</object-id></tp:taxon-name><tp:taxon-authority>Zheng, Badano, H. Aspöck &amp; Liu</tp:taxon-authority><tp:taxon-status xmlns:xlink="http://www.w3.org/1999/xlink" xlink:type="simple">sp. nov.</tp:taxon-status><xref ref-type="fig" rid="F3">Figs 3C</xref><xref ref-type="fig" rid="F3">, 3D, 17–21</xref></tp:nomenclature><tp:treatment-sec sec-type="Type material"><title>Type material.</title><p><bold><italic>Holotype</italic></bold> • China: Xinjiang, Shihezi [石河子], Maangou Village [马鞍沟村], Mt. Jiangjunshan [将军山], 650 m, 6.VI.2020, Haitian Song, 1 ♂ (IZCAS). <bold><italic>Paratypes</italic></bold> • Same locality as holotype, 18.VII.2022, Rui Wang, 1 ♀ (IZCAS); • same locality as holotype, 14.VII.2025, Yuchen Zheng and Rui Wang, 1 ♂ 1 ♀ (<named-content xmlns:xlink="http://www.w3.org/1999/xlink" content-type="dwc:institutional_code" xlink:title="China Agricultural University" xlink:href="https://scientific-collections.gbif.org/institution/c2e8bcb9-a67c-447f-a612-446f80743833" xlink:type="simple">CAU</named-content>); • Kazakhstan: Alma-Ata (present Almaty), 1 ♀ (<named-content xmlns:xlink="http://www.w3.org/1999/xlink" content-type="dwc:institutional_code" xlink:title="Naturhistorisches Museum Wien" xlink:href="https://scientific-collections.gbif.org/institution/37a95137-fb12-4e75-b35c-ffc6e5af94f9" xlink:type="simple">NHMW</named-content>); • Kyrgyzstan: Narinskaya Obl. NE Naryn, Aral, 1500 m, 10.VII.2000, Vladimir Dolin, 1♂ (<abbrev xmlns:xlink="http://www.w3.org/1999/xlink" content-type="institution" xlink:title="Collection of Horst and Ulrike Aspöck, Wien (Vienna), Austria" xlink:type="simple">HUAC</abbrev>); • Kyrgyzstan: 5 km NE of Ugut, <named-content xmlns:xlink="http://www.w3.org/1999/xlink" content-type="dwc:verbatimCoordinates" xlink:type="simple">41°25.561'N, 74°52.358'E</named-content>, 1616 m, 09.07.2013, L. Ábrahám and S. Ilniczky, 1 ♂ 2 ♀♀ (<abbrev xmlns:xlink="http://www.w3.org/1999/xlink" content-type="institution" xlink:title="Rippl-Rónai Museum, Kaposvár, Hungary" xlink:type="simple">SCM</abbrev>); • Kyrgyzstan: 2 km S of Kala, <named-content xmlns:xlink="http://www.w3.org/1999/xlink" content-type="dwc:verbatimCoordinates" xlink:type="simple">41°26.669'N, 72°12.873'E</named-content>, 789 m, 03.07.2013, L. Ábrahám and S. Ilniczky, 6 ♀♀ (<abbrev xmlns:xlink="http://www.w3.org/1999/xlink" content-type="institution" xlink:title="Rippl-Rónai Museum, Kaposvár, Hungary" xlink:type="simple">SCM</abbrev>); • Kyrgyzstan: Jalal-Abad Region, ca 7 km N of Tash-Kömür, <named-content xmlns:xlink="http://www.w3.org/1999/xlink" content-type="dwc:verbatimCoordinates" xlink:type="simple">41°25'N, 72°15'E</named-content>, 660 m, 20–21.06.2003, R. Dobosz, 1 ♀ (Phot. 1) (<abbrev xmlns:xlink="http://www.w3.org/1999/xlink" content-type="institution" xlink:title="Upper Silesian Museum, Bytom, Poland" xlink:type="simple">USMB</abbrev>); • Tajikistan: Gorno-Badakhshan, S. side Saghirdasht Pass 10 km N. of Kala-i Khumb, <named-content xmlns:xlink="http://www.w3.org/1999/xlink" content-type="dwc:verbatimCoordinates" xlink:type="simple">38°32'51.7"N, 70°48'1.6"E</named-content>, 1850 m, T. and W. Garrevoet, 1 ♀ (<abbrev xmlns:xlink="http://www.w3.org/1999/xlink" content-type="institution" xlink:title="Naturalis Biodiversity Center, Rijksmuseum van Natuurlijke Historie, Leiden, the Netherlands" xlink:type="simple">RMNH</abbrev>).</p></tp:treatment-sec><tp:treatment-sec sec-type="Larval material"><title>Larval material.</title><p>China: Xinjiang, Shihezi, 5 km south of the Shihezi City, 686 m, 20.V.2025, Ziyang Ni (<abbrev xmlns:xlink="http://www.w3.org/1999/xlink" content-type="institution" xlink:title="Yuchen Zheng collection, China Agricultural University, Beijing, China" xlink:type="simple">ZCAU</abbrev>).</p></tp:treatment-sec><tp:treatment-sec sec-type="Diagnostic characters"><title>Diagnostic characters.</title><p>Metafemur unmarked; forewing with acute apex, hyaline, without marking; hindwing subtriangular, posterior margin angled; hindwing marking generally as shade along crossveins, extending on <abbrev xmlns:xlink="http://www.w3.org/1999/xlink" xlink:title="radius posterior" xlink:type="simple">RP</abbrev>; male ectoproct median branch basally wide, gradually bifurcating, subtriangular shape.</p></tp:treatment-sec><tp:treatment-sec sec-type="Description"><title>Description.</title><p><bold><italic>Size</italic></bold> (mm, based on 2 specimens). Head + thorax length 6.9; antenna length 11.22–14.15; fore wing length 20.1–21.2; fore wing width 6.1–6.5; hindwing length 15–16; hindwing width 5.7–6.2.</p><p><bold><italic>Head</italic></bold>. Vertex dark brown; setae dense, long, pale (Fig. <xref ref-type="fig" rid="F17">17C</xref>). Para-ocular band pale yellow. Frons yellow, medially with a dark brown spot; setae dense, long, pale. Clypeus and labrum yellow; setae long, pale (Fig. <xref ref-type="fig" rid="F17">17B</xref>). Mandible yellow, transitioning to dark brown apically. Labium and palp yellow. Antenna pedicel with dense pale and dark setae, flagellomeres generally dark brown; club basally dark brown, gradually transitioned to pale yellow to the tip (Fig. <xref ref-type="fig" rid="F17">17A</xref>).</p><fig id="F17" position="float" orientation="portrait"><object-id xmlns:xlink="http://www.w3.org/1999/xlink" content-type="doi" xlink:type="simple">10.3897/zookeys.1267.173792.figure17</object-id><object-id xmlns:xlink="http://www.w3.org/1999/xlink" content-type="arpha" xlink:type="simple">9A388036-4B6B-5FCC-8EF9-27434C7E9161</object-id><label>Figure 17.</label><caption><p><italic><tp:taxon-name><tp:taxon-name-part taxon-name-part-type="genus" reg="Deleproctophylla">Deleproctophylla</tp:taxon-name-part> <tp:taxon-name-part taxon-name-part-type="species" reg="tengri">tengri</tp:taxon-name-part></tp:taxon-name></italic> Zheng, Badano, H. Aspöck &amp; Liu, sp. nov., adult, Xinjiang (China). <bold>A</bold>. Habitus, paratype female; <bold>B</bold>. Head, frontal view, holotype male; <bold>C</bold>. Head and thorax, dorsal view, holotype male; <bold>D</bold>. Head and thorax, lateral view, holotype male.</p></caption><graphic xmlns:xlink="http://www.w3.org/1999/xlink" xlink:href="zookeys-1267-197_article-173792__-g017.jpg" id="oo_1520609.jpg" position="float" orientation="portrait" xlink:type="simple"><uri content-type="original_file" xlink:type="simple">https://binary.pensoft.net/fig/1520609</uri></graphic></fig><p><bold><italic>Thorax</italic></bold>. Cervical sclerite yellow, with a pair of dark markings. Pronotum black, lateral margin yellow; setae long, pale. Mesonotum black with yellow markings: an anterior transversal pair, a median triangular pair and two lateral pairs; mesoscutellum mostly black, medially with a pair of yellowish markings, posterior margin yellow (Fig. <xref ref-type="fig" rid="F17">17C</xref>). Pleurae pale yellow (Fig. <xref ref-type="fig" rid="F17">17D</xref>).</p><p><bold><italic>Legs</italic></bold>. Pro- and mesothoracic legs pale yellow, tarsi each generally pale yellow and distally dark brown; hind tarsus mostly dark brown. Coxae with thin pale setae; femora and tibiae with thin pale setae and ventral thicker blackish setae; tibial spurs narrow, blackish; tarsi with robust blackish setae (Fig. <xref ref-type="fig" rid="F17">17D</xref>).</p><p><bold><italic>Wings</italic></bold>. Forewing long, apex acute. Pterostigma with three to four forked and unforked brown veinlets; membrane brown. Presectoral area with five to six crossveins. <abbrev xmlns:xlink="http://www.w3.org/1999/xlink" xlink:title="radius posterior" xlink:type="simple">RP</abbrev> with four branches. <abbrev xmlns:xlink="http://www.w3.org/1999/xlink" xlink:title="media anterior" xlink:type="simple">MA</abbrev> gradually curving toward hind margin in distal portion. <abbrev xmlns:xlink="http://www.w3.org/1999/xlink" xlink:title="media posterior" xlink:type="simple">MP</abbrev>-<abbrev xmlns:xlink="http://www.w3.org/1999/xlink" xlink:title="cubitus anterior" xlink:type="simple">CuA</abbrev> area with ~3 irregular rows of cells. Anal area hind margin straight; axillary lobe slightly pronounced. Forewing venation largely brown, paler toward wing base; <abbrev xmlns:xlink="http://www.w3.org/1999/xlink" xlink:title="subcosta" xlink:type="simple">Sc</abbrev> pale yellow, paler toward distal part; R pale yellow, darker toward distal part. Forewing membrane hyaline (Figs <xref ref-type="fig" rid="F3">3C</xref>, <xref ref-type="fig" rid="F3">3D</xref>, <xref ref-type="fig" rid="F17">17A</xref>). Hindwing subtriangular, broadest at <abbrev xmlns:xlink="http://www.w3.org/1999/xlink" xlink:title="radius posterior" xlink:type="simple">RP</abbrev> fork; hind margin angular curved narrowing toward rounded apex. Presectoral area with two crossveins. <abbrev xmlns:xlink="http://www.w3.org/1999/xlink" xlink:title="radius posterior" xlink:type="simple">RP</abbrev> with three branches. <abbrev xmlns:xlink="http://www.w3.org/1999/xlink" xlink:title="media anterior" xlink:type="simple">MA</abbrev> largely straight, slightly curved toward hind margin distally. <abbrev xmlns:xlink="http://www.w3.org/1999/xlink" xlink:title="media posterior" xlink:type="simple">MP</abbrev>-<abbrev xmlns:xlink="http://www.w3.org/1999/xlink" xlink:title="cubitus anterior" xlink:type="simple">CuA</abbrev> area with ~2 irregular rows of cells. Hindwing venation brown, paler near wing base and distally. Hindwing membrane hyaline, hindwing marking generally as shade along crossveins, extending on <abbrev xmlns:xlink="http://www.w3.org/1999/xlink" xlink:title="radius posterior" xlink:type="simple">RP</abbrev> (Figs <xref ref-type="fig" rid="F3">3C</xref>, <xref ref-type="fig" rid="F3">3D</xref>, <xref ref-type="fig" rid="F17">17A</xref>).</p><p><bold><italic>Abdomen</italic></bold>. Tergites black, each with a caudal pair of yellowish markings. Sternites yellow. Pleural membrane brown with large paler markings.</p><p><bold><italic>Male genitalia</italic></bold>. Ectoproct narrow, with branch in apical half, basally wide, gradually bifurcating, subtriangular shape. Setae of ectoproct long, dark brown; setae on branch limited to tip, dense, black, stout, curved, and spine-like; setae only on tip of ectoproct, black, stout, curved, and spine-like (Fig. <xref ref-type="fig" rid="F18">18A–C</xref>). Tergite 9 sub-rectangular in lateral view, with ventral projection; setae long and black, longer and denser on projection. Sternite 9 wide trapezoid in ventral view; setae thin, spine-like on median part (Fig. <xref ref-type="fig" rid="F18">18B, C</xref>). Gx11 arch-shaped, external tip rounded, slightly curved downward in lateral view; gp11 lightly sclerotized forming a shallow median furrow, with short setae; <abbrev xmlns:xlink="http://www.w3.org/1999/xlink" xlink:title="gonocoxite 9" xlink:type="simple">gx9</abbrev> strongly sclerotized, with upward fold, widely hook-like in lateral view (Fig. <xref ref-type="fig" rid="F18">18F–J</xref>).</p><fig id="F18" position="float" orientation="portrait"><object-id xmlns:xlink="http://www.w3.org/1999/xlink" content-type="doi" xlink:type="simple">10.3897/zookeys.1267.173792.figure18</object-id><object-id xmlns:xlink="http://www.w3.org/1999/xlink" content-type="arpha" xlink:type="simple">DF2C1AD4-1528-5A47-ADAD-C14A9C3594D6</object-id><label>Figure 18.</label><caption><p><italic><tp:taxon-name><tp:taxon-name-part taxon-name-part-type="genus" reg="Deleproctophylla">Deleproctophylla</tp:taxon-name-part> <tp:taxon-name-part taxon-name-part-type="species" reg="tengri">tengri</tp:taxon-name-part></tp:taxon-name></italic> Zheng, Badano, H. Aspöck &amp; Liu, sp. nov., adult, Xinjiang (China). Male terminalia of holotype: <bold>A</bold>. Dorsal view; <bold>B</bold>. Ventral view; <bold>C</bold>. Lateral view. Female terminalia of paratype: <bold>D</bold>. Ventral view; <bold>E</bold>. Lateral view. Male genitalia of holotype: <bold>F</bold>. Ventral view; <bold>G</bold>. Anteroventral view; <bold>H</bold>. Caudal view; <bold>I</bold>. Lateral view; <bold>J</bold>. Dorsal view.</p></caption><graphic xmlns:xlink="http://www.w3.org/1999/xlink" xlink:href="zookeys-1267-197_article-173792__-g018.jpg" id="oo_1520610.jpg" position="float" orientation="portrait" xlink:type="simple"><uri content-type="original_file" xlink:type="simple">https://binary.pensoft.net/fig/1520610</uri></graphic></fig><p><bold><italic>Female genitalia</italic></bold>. Ectoproct elongated; setae long, black. Tergite 9 sub-rectangular. Gx9 longer than wide; setae long. Tergite 8 subrectangular. Gx8 wider than long, with long setae. Gp8 flatted; setae thin (Fig. <xref ref-type="fig" rid="F18">18D, E</xref>).</p></tp:treatment-sec><tp:treatment-sec sec-type="Diagnosis of 3rd instar larva"><title>Diagnosis of 3<sup>rd</sup> instar larva.</title><p>Dorsal head yellowish brown, with many dark brown spots, spots on the middle part relatively sparse, anteromedially with a dark brown marking. Dorsal segments 1–7 medially with a pair of short dark brown stripes, laterally scattered with irregular dense dark brown markings (Fig. <xref ref-type="fig" rid="F20">20</xref>).</p></tp:treatment-sec><tp:treatment-sec sec-type="Description of 3rd instar larva"><title>Description of 3<sup>rd</sup> instar larva.</title><p><bold><italic>Size</italic></bold> (mm). Body length (excluding mandible): 15.74; head length: 3.83; head width: 4.07; mandible length: 4.06.</p><p><bold><italic>Head</italic></bold>. Wider then long, laterally with short setae (Fig. <xref ref-type="fig" rid="F21">21A, B</xref>). Clypeo-labrum generally brown, concave internally; anterior margin covered with some dolichasters. Dorsal side of head capsule yellowish brown, with many dark brown spots, spots on the middle part relatively sparse, anteromedially with a dark brown marking; head ventrally yellowish brown, with many short dolichasters, pore developed. Ocular tubercle prominent and large, apical part with a tiny projection. Antennae brown (Fig. <xref ref-type="fig" rid="F21">21A, B</xref>). Mandible nearly as long as head width; dorsal mandible basally pale brown, gradually darkening to the distal part; ventral mandible generally dark brown. Mandible basally with three or four pseudo-teeth and three interdental mandibular setae; second tooth largest and close to the third tooth; first tooth longer than third tooth; two pseudo-teeth between first and second teeth (Fig. <xref ref-type="fig" rid="F21">21A, B</xref>).</p><p><bold><italic>Thorax</italic></bold>. Laterally with short setae. Pronotum generally pale pink, laterally pale yellow, scattered with some dark dots, posterolaterally with a pair of black markings, covered with tiny dark dolichaster. Mesothorax generally pale yellow, with spiracles present on short stout black sclerotized tubercle, lateral margin dark brown. Meso- and metathoracic setiferous processus scolus-like, distally constrict. Anterior mesothoracic setiferous processus longer than the posterior pair (Fig. <xref ref-type="fig" rid="F21">21C</xref>).</p><p><bold><italic>Legs</italic></bold>. Pale yellowish brown, densely covered by short setae.</p><p><bold><italic>Abdomen</italic></bold>. Pale yellow. Dorsal segments 1–7 medially with a pair of short dark brown stripes, laterally scattered with irregular dense dark brown markings. Each ventral segments 1–7 pale, laterally scattered with many dark spots, ventral segments 2–7 medially with a dark spot. Each segment 1–7 with a pair of dorsal scolus-like processus and a pair of ventral short scolus-like processus. Abdominal segment 9 pale yellow, long trapezoid, twice as long as wide, developed rastra with four pairs of digging setae (Fig. <xref ref-type="fig" rid="F21">21D</xref>).</p></tp:treatment-sec><tp:treatment-sec sec-type="Distribution"><title>Distribution.</title><p>Asia: China (Xinjiang); Kazakhstan (Almaty Region); Kyrgyzstan (Jalalabad and Narinsky Region); Tajikistan (Gorno-Badakhshan Autonomous Region) (Fig. <xref ref-type="fig" rid="F25">25</xref>).</p></tp:treatment-sec><tp:treatment-sec sec-type="Etymology"><title>Etymology.</title><p>The species name tengri is derived from the Turkic word “tengri,” meaning sky or heaven. The species was found in the surrounding area of the Tianshan Mountains (also known as the Tengri Tagh Mountains), a mountain range whose name, across various language families, signifies “Mountains of sky or heaven”. Thus, the name tengri reflects both the geographical origin of the species and the celestial meaning of the term in Turkic languages. The species epitheton is a substantive and an apposition to the genus.</p></tp:treatment-sec><tp:treatment-sec sec-type="Comparative notes"><title>Comparative notes.</title><p><italic><tp:taxon-name><tp:taxon-name-part taxon-name-part-type="genus" reg="Deleproctophylla">Deleproctophylla</tp:taxon-name-part> <tp:taxon-name-part taxon-name-part-type="species" reg="tengri">tengri</tp:taxon-name-part></tp:taxon-name></italic> can be readily distinguished from the congeners by the median branch of the male ectoproct is subtriangular and distinctly broad at the base (Fig. <xref ref-type="fig" rid="F18">18A–C</xref>). The larva of <italic><tp:taxon-name><tp:taxon-name-part taxon-name-part-type="genus" reg="Deleproctophylla">D.</tp:taxon-name-part> <tp:taxon-name-part taxon-name-part-type="species" reg="tengri">tengri</tp:taxon-name-part></tp:taxon-name></italic> sp. nov. exhibits all the diagnostic larval features of the genus and differs only slightly from the known congeners <italic><tp:taxon-name><tp:taxon-name-part taxon-name-part-type="genus" reg="Deleproctophylla">D.</tp:taxon-name-part> <tp:taxon-name-part taxon-name-part-type="species" reg="australis">australis</tp:taxon-name-part></tp:taxon-name></italic> and <italic><tp:taxon-name><tp:taxon-name-part taxon-name-part-type="genus" reg="Deleproctophylla">D.</tp:taxon-name-part> <tp:taxon-name-part taxon-name-part-type="species" reg="dusmeti">dusmeti</tp:taxon-name-part></tp:taxon-name></italic> (Figs <xref ref-type="fig" rid="F5">5</xref>, <xref ref-type="fig" rid="F20">20</xref>, <xref ref-type="fig" rid="F21">21</xref>). The main distinguishing feature of <italic><tp:taxon-name><tp:taxon-name-part taxon-name-part-type="genus" reg="Deleproctophylla">D.</tp:taxon-name-part> <tp:taxon-name-part taxon-name-part-type="species" reg="tengri">tengri</tp:taxon-name-part></tp:taxon-name></italic> compared to its western counterparts is the paler head capsule, which is distinctly mottled dark brown dorsally and paler ventrally (Fig. <xref ref-type="fig" rid="F21">21A, B</xref>). In contrast, the larvae of <italic><tp:taxon-name><tp:taxon-name-part taxon-name-part-type="genus" reg="Deleproctophylla">D.</tp:taxon-name-part> <tp:taxon-name-part taxon-name-part-type="species" reg="australis">australis</tp:taxon-name-part></tp:taxon-name></italic> and <italic><tp:taxon-name><tp:taxon-name-part taxon-name-part-type="genus" reg="Deleproctophylla">D.</tp:taxon-name-part> <tp:taxon-name-part taxon-name-part-type="species" reg="dusmeti">dusmeti</tp:taxon-name-part></tp:taxon-name></italic>, which are virtually indistinguishable from each other, are characterized by a uniformly dark head capsule (Fig. <xref ref-type="fig" rid="F5">5</xref>).</p></tp:treatment-sec><tp:treatment-sec sec-type="Biology"><title>Biology.</title><p><italic><tp:taxon-name><tp:taxon-name-part taxon-name-part-type="genus" reg="Deleproctophylla">Deleproctophylla</tp:taxon-name-part> <tp:taxon-name-part taxon-name-part-type="species" reg="tengri">tengri</tp:taxon-name-part></tp:taxon-name></italic> inhabits arid hills (Fig. <xref ref-type="fig" rid="F19">19A, B</xref>). The larva of this new species was observed preying on a <italic><tp:taxon-name><tp:taxon-name-part taxon-name-part-type="genus" reg="Parnassius">Parnassius</tp:taxon-name-part> <tp:taxon-name-part taxon-name-part-type="species" reg="apollonius">apollonius</tp:taxon-name-part></tp:taxon-name></italic> Eversmann, 1847 (<tp:taxon-name><tp:taxon-name-part taxon-name-part-type="order" reg="Lepidoptera">Lepidoptera</tp:taxon-name-part></tp:taxon-name>: <tp:taxon-name><tp:taxon-name-part taxon-name-part-type="family" reg="Papilionidae">Papilionidae</tp:taxon-name-part></tp:taxon-name>) on a hillside meadow (Fig. <xref ref-type="fig" rid="F19">19C</xref>).</p><fig id="F19" position="float" orientation="portrait"><object-id xmlns:xlink="http://www.w3.org/1999/xlink" content-type="doi" xlink:type="simple">10.3897/zookeys.1267.173792.figure19</object-id><object-id xmlns:xlink="http://www.w3.org/1999/xlink" content-type="arpha" xlink:type="simple">08E88444-FA73-5515-9954-85F06BB7EA39</object-id><label>Figure 19.</label><caption><p><italic><tp:taxon-name><tp:taxon-name-part taxon-name-part-type="genus" reg="Deleproctophylla">Deleproctophylla</tp:taxon-name-part> <tp:taxon-name-part taxon-name-part-type="species" reg="tengri">tengri</tp:taxon-name-part></tp:taxon-name></italic> Zheng, Badano, H. Aspöck &amp; Liu, sp. nov., live specimens, Xinjiang (China). <bold>A</bold>. Habitat, Mount Jiangjunshan (Shihezi); <bold>B</bold>. Female adult, paratype, Mount Jiangjunshan (Shihezi); <bold>C</bold>. Larva, feeding on a <italic><tp:taxon-name><tp:taxon-name-part taxon-name-part-type="genus" reg="Parnassius">Parnassius</tp:taxon-name-part> <tp:taxon-name-part taxon-name-part-type="species" reg="apollonius">apollonius</tp:taxon-name-part></tp:taxon-name></italic> (Eversmann, 1847). <bold>A, B</bold>. Photos by YZ; <bold>C</bold>. Photo by Ziyang Ni.</p></caption><graphic xmlns:xlink="http://www.w3.org/1999/xlink" xlink:href="zookeys-1267-197_article-173792__-g019.jpg" id="oo_1520611.jpg" position="float" orientation="portrait" xlink:type="simple"><uri content-type="original_file" xlink:type="simple">https://binary.pensoft.net/fig/1520611</uri></graphic></fig><fig id="F20" position="float" orientation="portrait"><object-id xmlns:xlink="http://www.w3.org/1999/xlink" content-type="doi" xlink:type="simple">10.3897/zookeys.1267.173792.figure20</object-id><object-id xmlns:xlink="http://www.w3.org/1999/xlink" content-type="arpha" xlink:type="simple">6E3CABCA-D355-5486-8D35-F1529136DCFF</object-id><label>Figure 20.</label><caption><p><italic><tp:taxon-name><tp:taxon-name-part taxon-name-part-type="genus" reg="Deleproctophylla">Deleproctophylla</tp:taxon-name-part> <tp:taxon-name-part taxon-name-part-type="species" reg="tengri">tengri</tp:taxon-name-part></tp:taxon-name></italic> Zheng, Badano, H. Aspöck &amp; Liu, sp. nov., 3<sup>rd</sup> instar larva, paratype Xinjiang (China). <bold>A</bold>. Dorsal view; <bold>B</bold>. Ventral view; <bold>C</bold>. Lateral view.</p></caption><graphic xmlns:xlink="http://www.w3.org/1999/xlink" xlink:href="zookeys-1267-197_article-173792__-g020.jpg" id="oo_1520612.jpg" position="float" orientation="portrait" xlink:type="simple"><uri content-type="original_file" xlink:type="simple">https://binary.pensoft.net/fig/1520612</uri></graphic></fig><fig id="F21" position="float" orientation="portrait"><object-id xmlns:xlink="http://www.w3.org/1999/xlink" content-type="doi" xlink:type="simple">10.3897/zookeys.1267.173792.figure21</object-id><object-id xmlns:xlink="http://www.w3.org/1999/xlink" content-type="arpha" xlink:type="simple">42F52F0D-CF5A-52A0-9459-A0CD0D043578</object-id><label>Figure 21.</label><caption><p><italic><tp:taxon-name><tp:taxon-name-part taxon-name-part-type="genus" reg="Deleproctophylla">Deleproctophylla</tp:taxon-name-part> <tp:taxon-name-part taxon-name-part-type="species" reg="tengri">tengri</tp:taxon-name-part></tp:taxon-name></italic> Zheng, Badano, H. Aspöck &amp; Liu, sp. nov., 3<sup>rd</sup> instar larva, paratype Xinjiang (China). <bold>A</bold>. Head, dorsal view; <bold>B</bold>. Head, ventral view; <bold>C</bold>. Thorax, dorsal view; <bold>D</bold>. Apex of abdomen, ventral view. Abbreviations: 1t first tooth 2t second tooth 3t third tooth Pt pseudotooth Sp spiracle PtSP Prothoracic setiferous process Op odontoid process Rst rastra Ds digging setae.</p></caption><graphic xmlns:xlink="http://www.w3.org/1999/xlink" xlink:href="zookeys-1267-197_article-173792__-g021.jpg" id="oo_1520613.jpg" position="float" orientation="portrait" xlink:type="simple"><uri content-type="original_file" xlink:type="simple">https://binary.pensoft.net/fig/1520613</uri></graphic></fig></tp:treatment-sec><tp:treatment-sec sec-type="Remarks"><title>Remarks.</title><p>This new species is endemic to the surrounding area of the Tianshan Mountains. We suspect that the specimens of <italic><tp:taxon-name><tp:taxon-name-part taxon-name-part-type="genus" reg="Deleproctophylla">D.</tp:taxon-name-part> <tp:taxon-name-part taxon-name-part-type="species" reg="variegata">variegata</tp:taxon-name-part></tp:taxon-name></italic> from Kyrgyzstan examined by <xref ref-type="bibr" rid="B53">Krivokhatsky et al. (2015)</xref> (without figure) are probably conspecific with this new species, considering that the record from Kyrgyzstan belongs to the same fauna as this new species (we also designated a paratype from Kyrgyzstan). Furthermore, <xref ref-type="bibr" rid="B53">Krivokhatsky et al. (2015)</xref> and <xref ref-type="bibr" rid="B48">Kerimova et al. (2023)</xref> also mentioned that <italic><tp:taxon-name><tp:taxon-name-part taxon-name-part-type="genus" reg="Deleproctophylla">D.</tp:taxon-name-part> <tp:taxon-name-part taxon-name-part-type="species" reg="variegata">variegata</tp:taxon-name-part></tp:taxon-name></italic> occurs in Uzbekistan and Kazakhstan, which might represent the same situation mentioned above. <xref ref-type="bibr" rid="B86">Nikolajev (2006)</xref> wrongly reported <italic><tp:taxon-name><tp:taxon-name-part taxon-name-part-type="genus" reg="Deleproctophylla">D.</tp:taxon-name-part> <tp:taxon-name-part taxon-name-part-type="species" reg="variegata">variegata</tp:taxon-name-part></tp:taxon-name></italic> from Takuma sands from the Ili River Valley (Almaty Region). The picture included in the publication confirms that the record most likely refers to <italic><tp:taxon-name><tp:taxon-name-part taxon-name-part-type="genus" reg="Deleproctophylla">D.</tp:taxon-name-part> <tp:taxon-name-part taxon-name-part-type="species" reg="tengri">tengri</tp:taxon-name-part></tp:taxon-name></italic>.</p></tp:treatment-sec><tp:treatment-sec><!--Section generated to contain objects referenced in tp:taxon-treatment.--><fig id="F3" position="float" orientation="portrait"><object-id xmlns:xlink="http://www.w3.org/1999/xlink" content-type="doi" xlink:type="simple">10.3897/zookeys.1267.173792.figure3</object-id><object-id xmlns:xlink="http://www.w3.org/1999/xlink" content-type="arpha" xlink:type="simple">39265005-49D1-5CB3-9B84-A937B174BDE7</object-id><label>Figure 3.</label><caption><p>Habitus of <italic><tp:taxon-name><tp:taxon-name-part taxon-name-part-type="genus" reg="Deleproctophylla">Deleproctophylla</tp:taxon-name-part></tp:taxon-name></italic> spp. <bold>A, C, E</bold>. Male; <bold>B, D, F</bold>. Female; <bold>A, B</bold>. <italic><tp:taxon-name><tp:taxon-name-part taxon-name-part-type="genus" reg="Deleproctophylla">D.</tp:taxon-name-part> <tp:taxon-name-part taxon-name-part-type="species" reg="gelini">gelini</tp:taxon-name-part></tp:taxon-name></italic> (Navás, 1919), Guigou (Morocco); <bold>C, D</bold>. <italic><tp:taxon-name><tp:taxon-name-part taxon-name-part-type="genus" reg="Deleproctophylla">D.</tp:taxon-name-part> <tp:taxon-name-part taxon-name-part-type="species" reg="tengri">tengri</tp:taxon-name-part></tp:taxon-name></italic> Zheng, Badano, H. Aspöck &amp; Liu, sp. nov., Xinjiang (China); <bold>E, F</bold>. <italic><tp:taxon-name><tp:taxon-name-part taxon-name-part-type="genus" reg="Deleproctophylla">D.</tp:taxon-name-part> <tp:taxon-name-part taxon-name-part-type="species" reg="variegata">variegata</tp:taxon-name-part></tp:taxon-name></italic> (Klug, 1834), Cyprus.</p></caption><graphic xmlns:xlink="http://www.w3.org/1999/xlink" xlink:href="zookeys-1267-197_article-173792__-g003.jpg" id="oo_1520595.jpg" position="float" orientation="portrait" xlink:type="simple"><uri content-type="original_file" xlink:type="simple">https://binary.pensoft.net/fig/1520595</uri></graphic></fig><fig id="F25" position="float" orientation="portrait"><object-id xmlns:xlink="http://www.w3.org/1999/xlink" content-type="doi" xlink:type="simple">10.3897/zookeys.1267.173792.figure25</object-id><object-id xmlns:xlink="http://www.w3.org/1999/xlink" content-type="arpha" xlink:type="simple">6566B66F-5CDE-5098-BD4E-780E7336EA3D</object-id><label>Figure 25.</label><caption><p>Distribution map of <italic><tp:taxon-name><tp:taxon-name-part taxon-name-part-type="genus" reg="Deleproctophylla">Deleproctophylla</tp:taxon-name-part></tp:taxon-name></italic> spp.</p></caption><graphic xmlns:xlink="http://www.w3.org/1999/xlink" xlink:href="zookeys-1267-197_article-173792__-g025.jpg" id="oo_1520617.jpg" position="float" orientation="portrait" xlink:type="simple"><uri content-type="original_file" xlink:type="simple">https://binary.pensoft.net/fig/1520617</uri></graphic></fig><fig id="F5" position="float" orientation="portrait"><object-id xmlns:xlink="http://www.w3.org/1999/xlink" content-type="doi" xlink:type="simple">10.3897/zookeys.1267.173792.figure5</object-id><object-id xmlns:xlink="http://www.w3.org/1999/xlink" content-type="arpha" xlink:type="simple">9237556F-DE28-5D3A-97CC-EB4C91897B8B</object-id><label>Figure 5.</label><caption><p>Head capsule of the larvae of <italic><tp:taxon-name><tp:taxon-name-part taxon-name-part-type="genus" reg="Deleproctophylla">Deleproctophylla</tp:taxon-name-part></tp:taxon-name></italic> spp. <bold>A, B</bold>. <italic><tp:taxon-name><tp:taxon-name-part taxon-name-part-type="genus" reg="Deleproctophylla">D.</tp:taxon-name-part> <tp:taxon-name-part taxon-name-part-type="species" reg="australis">australis</tp:taxon-name-part></tp:taxon-name></italic> (Fabricius, 1787); <bold>A</bold>. Head, dorsal view; <bold>B</bold>. Head, ventral view; <bold>C, D</bold>. <italic><tp:taxon-name><tp:taxon-name-part taxon-name-part-type="genus" reg="Deleproctophylla">D.</tp:taxon-name-part> <tp:taxon-name-part taxon-name-part-type="species" reg="dusmeti">dusmeti</tp:taxon-name-part></tp:taxon-name></italic> (Navás, 1914); <bold>C</bold>. Head, dorsal view; <bold>D</bold>. Head, ventral view.</p></caption><graphic xmlns:xlink="http://www.w3.org/1999/xlink" xlink:href="zookeys-1267-197_article-173792__-g005.jpg" id="oo_1520597.jpg" position="float" orientation="portrait" xlink:type="simple"><uri content-type="original_file" xlink:type="simple">https://binary.pensoft.net/fig/1520597</uri></graphic></fig></tp:treatment-sec><ref-list><ref id="B53"><mixed-citation xmlns:xlink="http://www.w3.org/1999/xlink" xlink:type="simple">Krivokhatsky VA, Dobosz R, Khabiev GN (2015) Antlions and owlflies (<tp:taxon-name><tp:taxon-name-part taxon-name-part-type="order">Neuroptera</tp:taxon-name-part></tp:taxon-name>: <tp:taxon-name><tp:taxon-name-part taxon-name-part-type="family">Myrmeleontidae</tp:taxon-name-part></tp:taxon-name>, <tp:taxon-name><tp:taxon-name-part taxon-name-part-type="family">Ascalaphidae</tp:taxon-name-part></tp:taxon-name>) of Kyrgyzstan. Entomological Review 94(9): 803–818. <ext-link xlink:href="10.1134/S0013873815090092" ext-link-type="doi" xlink:type="simple">https://doi.org/10.1134/S0013873815090092</ext-link></mixed-citation></ref><ref id="B48"><mixed-citation xmlns:xlink="http://www.w3.org/1999/xlink" xlink:type="simple">Kerimova IG, Pkhakadze V, Mandaria ND, Petrov V (2023) Revision of the Caucasian myrmeleontoid lacewings (<tp:taxon-name><tp:taxon-name-part taxon-name-part-type="order">Neuroptera</tp:taxon-name-part></tp:taxon-name>: <tp:taxon-name><tp:taxon-name-part taxon-name-part-type="family">Myrmeleontidae</tp:taxon-name-part></tp:taxon-name>, <tp:taxon-name><tp:taxon-name-part taxon-name-part-type="family">Ascalaphidae</tp:taxon-name-part></tp:taxon-name>, <tp:taxon-name><tp:taxon-name-part taxon-name-part-type="family">Nemopteridae</tp:taxon-name-part></tp:taxon-name>) collection of the Georgian National Museum, identified by P. Esben-Petersen. Journal of Entomological Research Society 25: 119–136. <ext-link xlink:href="10.51963/jers.v25i1.2215" ext-link-type="doi" xlink:type="simple">https://doi.org/10.51963/jers.v25i1.2215</ext-link></mixed-citation></ref><ref id="B86"><mixed-citation xmlns:xlink="http://www.w3.org/1999/xlink" xlink:type="simple">Nikolajev GV (2006) The genus <italic><tp:taxon-name><tp:taxon-name-part taxon-name-part-type="genus">Deleproctophylla</tp:taxon-name-part></tp:taxon-name></italic> Lefebvre (<tp:taxon-name><tp:taxon-name-part taxon-name-part-type="order">Neuroptera</tp:taxon-name-part></tp:taxon-name>, <tp:taxon-name><tp:taxon-name-part taxon-name-part-type="family">Ascalaphidae</tp:taxon-name-part></tp:taxon-name>) in the fauna of Kazakhstan. Evraziatskii Entomologicheskii Zhurnal 5: 332.</mixed-citation></ref></ref-list></tp:taxon-treatment>
