# Supplementary material for: Integrative revision of the Palaearctic owlfly genus Deleproctophylla Lefèbvre (Neuroptera, Myrmeleontidae, Ascalaphinae)
Source: Zookeys. 2026 Jan 27;1267:197–254. doi: 10.3897/zookeys.1267.173792 (PMC12869185; doi:10.3897/zookeys.1267.173792)
Supplement: XML Treatment for Deleproctophylla variegata [file zookeys.1267.173792-treatment8.xml]

<!DOCTYPE tp:taxon-treatment
  PUBLIC "-//TaxonX//DTD Taxonomic Treatment Publishing DTD v0 20100105//EN" "tax-treatment-NSO.dtd">
<tp:taxon-treatment xmlns:tp="http://www.plazi.org/taxpub"><tp:treatment-meta><kwd-group><label>Taxon classification</label><kwd>
                <named-content content-type="kingdom">Animalia</named-content>
              </kwd><kwd>
                <named-content content-type="order">Neuroptera</named-content>
              </kwd><kwd>
                <named-content content-type="family">Myrmeleontidae</named-content>
              </kwd></kwd-group><mixed-citation publication-type="journal"><person-group><name><surname>Badano</surname><given-names>Davide</given-names></name><name><surname>Zheng</surname><given-names>Yuchen</given-names></name><name><surname>Aspöck</surname><given-names>Ulrike</given-names></name><name><surname>Aspöck</surname><given-names>Horst</given-names></name><name><surname>Dobosz</surname><given-names>Roland</given-names></name><name><surname>Funari</surname><given-names>Rebecca</given-names></name><name><surname>Pantaleoni</surname><given-names>Roberto Antonio</given-names></name><name><surname>Ábrahám</surname><given-names>Levente</given-names></name><name><surname>Liu</surname><given-names>Xingyue</given-names></name></person-group><article-title>Integrative revision of the Palaearctic owlfly genus <italic><tp:taxon-name><tp:taxon-name-part taxon-name-part-type="genus" reg="Deleproctophylla">Deleproctophylla</tp:taxon-name-part></tp:taxon-name></italic> Lefèbvre (<tp:taxon-name><tp:taxon-name-part taxon-name-part-type="order" reg="Neuroptera">Neuroptera</tp:taxon-name-part></tp:taxon-name>, <tp:taxon-name><tp:taxon-name-part taxon-name-part-type="family" reg="Myrmeleontidae">Myrmeleontidae</tp:taxon-name-part></tp:taxon-name>, <tp:taxon-name><tp:taxon-name-part taxon-name-part-type="subfamily" reg="Ascalaphinae">Ascalaphinae</tp:taxon-name-part></tp:taxon-name>)</article-title><source>Zookeys</source><day>27</day><month>01</month><year>2026</year><volume>1267</volume><fpage>197</fpage><lpage>254</lpage><pub-id pub-id-type="doi">10.3897/zookeys.1267.173792</pub-id></mixed-citation></tp:treatment-meta><tp:nomenclature><tp:taxon-name><object-id xmlns:xlink="http://www.w3.org/1999/xlink" content-type="arpha" xlink:type="simple">0BD298CE-074B-5AAE-8E44-58002D7EDDB0</object-id><tp:taxon-name-part taxon-name-part-type="genus" reg="Deleproctophylla">Deleproctophylla</tp:taxon-name-part> <tp:taxon-name-part taxon-name-part-type="species" reg="variegata">variegata</tp:taxon-name-part></tp:taxon-name><tp:taxon-authority>(Klug in Ehrenberg, 1834)</tp:taxon-authority><xref ref-type="fig" rid="F3">Figs 3E</xref><xref ref-type="fig" rid="F3">, 3F</xref><xref ref-type="fig" rid="F22">, 22</xref><xref ref-type="fig" rid="F23">, 23</xref><xref ref-type="fig" rid="F24">, 24C</xref><xref ref-type="fig" rid="F24">, 24D</xref><tp:nomenclature-citation-list><tp:nomenclature-citation><tp:taxon-name><tp:taxon-name-part taxon-name-part-type="genus" reg="Ascalaphus">Ascalaphus</tp:taxon-name-part> <tp:taxon-name-part taxon-name-part-type="species" reg="variegatus">variegatus</tp:taxon-name-part></tp:taxon-name><comment> Klug in Ehrenberg, 1834: 36 (type locality: northern Lebanon; holotype in <abbrev xmlns:xlink="http://www.w3.org/1999/xlink" content-type="institution" xlink:title="Museum für Naturkunde, Berlin, Germany" xlink:type="simple">MfN</abbrev>). <xref ref-type="bibr" rid="B39">Hagen 1860</xref>: 53 (<tp:taxon-name><tp:taxon-name-part taxon-name-part-type="genus" reg="Ascalaphus">Ascalaphus</tp:taxon-name-part></tp:taxon-name>). <xref ref-type="bibr" rid="B40">Hagen 1866</xref>: 387 (<tp:taxon-name><tp:taxon-name-part taxon-name-part-type="genus" reg="Ascalaphus">Ascalaphus</tp:taxon-name-part></tp:taxon-name>). <xref ref-type="bibr" rid="B62">McLachlan 1873</xref>: 260 (<tp:taxon-name><tp:taxon-name-part taxon-name-part-type="genus" reg="Ascalaphus">Ascalaphus</tp:taxon-name-part></tp:taxon-name>). <xref ref-type="bibr" rid="B108">van der Weele 1904</xref>: 98 (<tp:taxon-name><tp:taxon-name-part taxon-name-part-type="genus" reg="Theleproctophylla">Theleproctophylla</tp:taxon-name-part></tp:taxon-name>). <xref ref-type="bibr" rid="B109">van der Weele 1908</xref>: 287 (<tp:taxon-name><tp:taxon-name-part taxon-name-part-type="genus" reg="Deleproctophylla">Deleproctophylla</tp:taxon-name-part></tp:taxon-name>). Navás 1909: 54 (misidentification, <tp:taxon-name><tp:taxon-name-part taxon-name-part-type="genus" reg="Theleproctophylla">Theleproctophylla</tp:taxon-name-part></tp:taxon-name>). <xref ref-type="bibr" rid="B75">Navás 1911</xref>: 92 (misidentification, <tp:taxon-name><tp:taxon-name-part taxon-name-part-type="genus" reg="Theleproctophylla">Theleproctophylla</tp:taxon-name-part></tp:taxon-name>). <xref ref-type="bibr" rid="B76">Navás 1912a</xref>: 124 (misidentification, <tp:taxon-name><tp:taxon-name-part taxon-name-part-type="genus" reg="Theleproctophylla">Theleproctophylla</tp:taxon-name-part></tp:taxon-name>). Navás 1925: 31 (misidentification, <tp:taxon-name><tp:taxon-name-part taxon-name-part-type="genus" reg="Theleproctophylla">Theleproctophylla</tp:taxon-name-part></tp:taxon-name>). <xref ref-type="bibr" rid="B5">Alexandrov-Martynov 1926</xref>: 199 (probably misidentification of <tp:taxon-name><tp:taxon-name-part taxon-name-part-type="genus" reg="Deleproctophylla">D.</tp:taxon-name-part> <tp:taxon-name-part taxon-name-part-type="species" reg="tengri">tengri</tp:taxon-name-part></tp:taxon-name>, <tp:taxon-name><tp:taxon-name-part taxon-name-part-type="genus" reg="Ascalaphus">Ascalaphus</tp:taxon-name-part></tp:taxon-name>). <xref ref-type="bibr" rid="B101">Scott 1929</xref>: 80 (<tp:taxon-name><tp:taxon-name-part taxon-name-part-type="genus" reg="Deleproctophylla">Deleproctophylla</tp:taxon-name-part></tp:taxon-name>). <xref ref-type="bibr" rid="B84">Navás 1929</xref>: 14 (misidentification, <tp:taxon-name><tp:taxon-name-part taxon-name-part-type="genus" reg="Theleproctophylla">Theleproctophylla</tp:taxon-name-part></tp:taxon-name>). H. <xref ref-type="bibr" rid="B11">Aspöck et al. 1980</xref>: 317 (<tp:taxon-name><tp:taxon-name-part taxon-name-part-type="genus" reg="Deleproctophylla">Deleproctophylla</tp:taxon-name-part></tp:taxon-name>). H. <xref ref-type="bibr" rid="B10">Aspöck and Hölzel 1996</xref>: 78 (<tp:taxon-name><tp:taxon-name-part taxon-name-part-type="genus" reg="Deleproctophylla">Deleproctophylla</tp:taxon-name-part></tp:taxon-name>). <xref ref-type="bibr" rid="B103">Sziráki 1998</xref>: 61 (<tp:taxon-name><tp:taxon-name-part taxon-name-part-type="genus" reg="Deleproctophylla">Deleproctophylla</tp:taxon-name-part></tp:taxon-name>). <xref ref-type="bibr" rid="B104">Sziráki 2000</xref>: 91 (<tp:taxon-name><tp:taxon-name-part taxon-name-part-type="genus" reg="Deleproctophylla">Deleproctophylla</tp:taxon-name-part></tp:taxon-name>). <xref ref-type="bibr" rid="B98">Santos 2000</xref>: 282 (<tp:taxon-name><tp:taxon-name-part taxon-name-part-type="genus" reg="Theleproctophylla">Theleproctophylla</tp:taxon-name-part></tp:taxon-name>). <xref ref-type="bibr" rid="B12">H. Aspöck et al. 2001</xref>: 302 (<tp:taxon-name><tp:taxon-name-part taxon-name-part-type="genus" reg="Deleproctophylla">Deleproctophylla</tp:taxon-name-part></tp:taxon-name>). <xref ref-type="bibr" rid="B112">Whittington 2002</xref>: 377 (<tp:taxon-name><tp:taxon-name-part taxon-name-part-type="genus" reg="Deleproctophylla">Deleproctophylla</tp:taxon-name-part></tp:taxon-name>). <xref ref-type="bibr" rid="B51">Koçak and Kemal 2002</xref>: 7 (<tp:taxon-name><tp:taxon-name-part taxon-name-part-type="genus" reg="Deleproctophylla">Deleproctophylla</tp:taxon-name-part></tp:taxon-name>). <xref ref-type="bibr" rid="B19">Canbulat 2007</xref>: 36 (<tp:taxon-name><tp:taxon-name-part taxon-name-part-type="genus" reg="Deleproctophylla">Deleproctophylla</tp:taxon-name-part></tp:taxon-name>). <xref ref-type="bibr" rid="B29">Dobosz and Ábrahám 2007</xref>: 19 (<tp:taxon-name><tp:taxon-name-part taxon-name-part-type="genus" reg="Deleproctophylla">Deleproctophylla</tp:taxon-name-part></tp:taxon-name>). <xref ref-type="bibr" rid="B52">Koçak and Kemal 2012</xref>: 17 (<tp:taxon-name><tp:taxon-name-part taxon-name-part-type="genus" reg="Deleproctophylla">Deleproctophylla</tp:taxon-name-part></tp:taxon-name>). <xref ref-type="bibr" rid="B43">Ilyina et al. 2013</xref>: 35 (<tp:taxon-name><tp:taxon-name-part taxon-name-part-type="genus" reg="Deleproctophylla">Deleproctophylla</tp:taxon-name-part></tp:taxon-name>). <xref ref-type="bibr" rid="B53">Krivokhatsky et al. 2015</xref>: 814 (probably misidentification of <tp:taxon-name><tp:taxon-name-part taxon-name-part-type="genus" reg="Deleproctophylla">D.</tp:taxon-name-part> <tp:taxon-name-part taxon-name-part-type="species" reg="tengri">tengri</tp:taxon-name-part></tp:taxon-name>, <tp:taxon-name><tp:taxon-name-part taxon-name-part-type="genus" reg="Deleproctophylla">Deleproctophylla</tp:taxon-name-part></tp:taxon-name>). <xref ref-type="bibr" rid="B3">Aistleitner 2019</xref>: 124 (<tp:taxon-name><tp:taxon-name-part taxon-name-part-type="genus" reg="Deleproctophylla">Deleproctophylla</tp:taxon-name-part></tp:taxon-name>). <xref ref-type="bibr" rid="B65">Monnerat and Ábrahám 2020</xref>: 144 (<tp:taxon-name><tp:taxon-name-part taxon-name-part-type="genus" reg="Deleproctophylla">Deleproctophylla</tp:taxon-name-part></tp:taxon-name>). <xref ref-type="bibr" rid="B48">Kerimova et al. 2023</xref>: 132 (<tp:taxon-name><tp:taxon-name-part taxon-name-part-type="genus" reg="Deleproctophylla">Deleproctophylla</tp:taxon-name-part></tp:taxon-name>). <xref ref-type="bibr" rid="B92">Poggi 2024</xref>: 10 (<tp:taxon-name><tp:taxon-name-part taxon-name-part-type="genus" reg="Deleproctophylla">Deleproctophylla</tp:taxon-name-part></tp:taxon-name>).</comment></tp:nomenclature-citation></tp:nomenclature-citation-list></tp:nomenclature><tp:treatment-sec sec-type="Examined material"><title>Examined material.</title><p><bold>Type material. <italic>Lectotype</italic></bold> • Smyrna Leonis col., 129, Type, Syria Ehren., <tp:taxon-name><tp:taxon-name-part taxon-name-part-type="genus" reg="Ascalaphus"/><tp:taxon-name-part taxon-name-part-type="species">variegatus</tp:taxon-name-part></tp:taxon-name> Klug, <tp:taxon-name><tp:taxon-name-part taxon-name-part-type="genus" reg="Ascalaphus"/><tp:taxon-name-part taxon-name-part-type="species">variegatus</tp:taxon-name-part></tp:taxon-name> Kl, <italic><tp:taxon-name><tp:taxon-name-part taxon-name-part-type="genus" reg="Theleproctophylla">Theleproctophylla</tp:taxon-name-part> <tp:taxon-name-part taxon-name-part-type="species" reg="variegata">variegata</tp:taxon-name-part></tp:taxon-name></italic> Kl. Soldaniky det. (<abbrev xmlns:xlink="http://www.w3.org/1999/xlink" content-type="institution" xlink:title="Museum für Naturkunde, Berlin, Germany" xlink:type="simple">MfN</abbrev>) (Fig. <xref ref-type="fig" rid="F24">24C, D</xref>).</p></tp:treatment-sec><tp:treatment-sec sec-type="Other specimens"><title>Other specimens.</title><p>• Cyprus: Umg. v. Paphos ca 350 m, 1980 (27.V–8.VI), H. u. L. Hölzel, 27 ♂ 27 ♀ (<named-content xmlns:xlink="http://www.w3.org/1999/xlink" content-type="dwc:institutional_code" xlink:title="Naturhistorisches Museum Wien" xlink:href="https://scientific-collections.gbif.org/institution/37a95137-fb12-4e75-b35c-ffc6e5af94f9" xlink:type="simple">NHMW</named-content>); • Cyprus: 6 km Z v. Kyrenia, 300 m, 15.VI.1971, M. J. and J. P. Duffels, 1 ♀ (<abbrev xmlns:xlink="http://www.w3.org/1999/xlink" content-type="institution" xlink:title="Naturalis Biodiversity Center, Rijksmuseum van Natuurlijke Historie, Leiden, the Netherlands" xlink:type="simple">RMNH</abbrev>); • Cyprus: Larnika Salt Lake, 1–16.VI.1982, M. C. and G. Kruseman, 2 ex (<abbrev xmlns:xlink="http://www.w3.org/1999/xlink" content-type="institution" xlink:title="Naturalis Biodiversity Center, Rijksmuseum van Natuurlijke Historie, Leiden, the Netherlands" xlink:type="simple">RMNH</abbrev>); • Cyprus: Mamonia, N of Kouklia, 7–14 and 18.VI.1982, M. C. and G. Kruseman, 1 ♀ (<abbrev xmlns:xlink="http://www.w3.org/1999/xlink" content-type="institution" xlink:title="Naturalis Biodiversity Center, Rijksmuseum van Natuurlijke Historie, Leiden, the Netherlands" xlink:type="simple">RMNH</abbrev>); • Greece: Rhodes, Mount Profitis Ilias, 22.VII.2009, 1 ♂ 1 ♀ D. Badano, (DB); • Iran: Lorestan, Zagros Mts. near Borujerd, Vil. Vaenna’Ialt. 2400–3000 m, 29.VII.2014, E. Rutjan, 1 ♀ (DB); • Iran: Tehran, Qolhak, 1700 m, 1961.VI.1923, J. Klapperich, 1 ♂ 1 ♀ (<abbrev xmlns:xlink="http://www.w3.org/1999/xlink" content-type="institution" xlink:title="Collection of Horst and Ulrike Aspöck, Wien (Vienna), Austria" xlink:type="simple">HUAC</abbrev>); • Iran: N Iran, Abyek, Loc. No. 30, 24.06.[19]70, Exp. Nat. Mus. Praha, 1 ♂ (<abbrev xmlns:xlink="http://www.w3.org/1999/xlink" content-type="institution" xlink:title="National Museum of the Czech Republic, Prague, Czech Republic" xlink:type="simple">NMPC</abbrev>); • Iran: S Iran, 30 km E Kazerun, 1300 m, Loc. No. 229, 08–10.06.1973, Exp. Nat. Mus. Praha, 1 ♀ (<abbrev xmlns:xlink="http://www.w3.org/1999/xlink" content-type="institution" xlink:title="National Museum of the Czech Republic, Prague, Czech Republic" xlink:type="simple">NMPC</abbrev>); • Iran: S Iran, 28 km N Masiri, 1650 m, Loc. No. 236, 12.06.1973, Exp. Nat. Mus. Praha, 2 ♀♀ (<abbrev xmlns:xlink="http://www.w3.org/1999/xlink" content-type="institution" xlink:title="National Museum of the Czech Republic, Prague, Czech Republic" xlink:type="simple">NMPC</abbrev>); • Iran: Qolhak, B. Tehran, 1700 m, 09.06.1961, J. Klapperich, 1 ♂ (<abbrev xmlns:xlink="http://www.w3.org/1999/xlink" content-type="institution" xlink:title="Rippl-Rónai Museum, Kaposvár, Hungary" xlink:type="simple">SCM</abbrev>); • Iran: Qolhak, B. Tehran, 1700 m, 23.06.1961, J. Klapperich, 1 ♀ (<abbrev xmlns:xlink="http://www.w3.org/1999/xlink" content-type="institution" xlink:title="Rippl-Rónai Museum, Kaposvár, Hungary" xlink:type="simple">SCM</abbrev>); • Iran: Province Fars, Persepolis, Zagros Mts., 1200 m, 25–26.05.1999, Hácz-Kőszegi, 1 ♂ (<abbrev xmlns:xlink="http://www.w3.org/1999/xlink" content-type="institution" xlink:title="Rippl-Rónai Museum, Kaposvár, Hungary" xlink:type="simple">SCM</abbrev>); • Iran: Province Lorestan, Ostoran Mt., 17 km E from Dorud, 2300–2700 m, 22.06.2000, Gy. Fábián, L. Szécsényi and K. Székely, 1 ♀ (<abbrev xmlns:xlink="http://www.w3.org/1999/xlink" content-type="institution" xlink:title="Rippl-Rónai Museum, Kaposvár, Hungary" xlink:type="simple">SCM</abbrev>); • Iran: Province Hamadan, Nahavand <named-content xmlns:xlink="http://www.w3.org/1999/xlink" content-type="dwc:verbatimCoordinates" xlink:type="simple">34°02.756'N, 48°22.614'E</named-content>, 1851 m, 26.06.2005, L. Ábrahám, 4 ♂♂ 14 ♀♀ (<abbrev xmlns:xlink="http://www.w3.org/1999/xlink" content-type="institution" xlink:title="Rippl-Rónai Museum, Kaposvár, Hungary" xlink:type="simple">SCM</abbrev>); • Iran: Province Fars, Kuh-e Kum Mts., Hasanabad vill. env., 2100 m, 27.05.2000, M. Kalabza, 1 ♀ (<abbrev xmlns:xlink="http://www.w3.org/1999/xlink" content-type="institution" xlink:title="Rippl-Rónai Museum, Kaposvár, Hungary" xlink:type="simple">SCM</abbrev>); • Iran: E Téhrán, 2200 m, 18.05.2000, ?, 1 ♀ (<abbrev xmlns:xlink="http://www.w3.org/1999/xlink" content-type="institution" xlink:title="Rippl-Rónai Museum, Kaposvár, Hungary" xlink:type="simple">SCM</abbrev>); • Iran: Province Hamadan, Nahavand <named-content xmlns:xlink="http://www.w3.org/1999/xlink" content-type="dwc:verbatimCoordinates" xlink:type="simple">34°02.756'N, 48°22.614'E</named-content>, 1851 m, 26.06.2005, L. Ábrahám, 1 ♀ (<abbrev xmlns:xlink="http://www.w3.org/1999/xlink" content-type="institution" xlink:title="Upper Silesian Museum, Bytom, Poland" xlink:type="simple">USMB</abbrev>); • Iran: Province Fars, S of Nüräbäd, <named-content xmlns:xlink="http://www.w3.org/1999/xlink" content-type="dwc:verbatimCoordinates" xlink:type="simple">30°12'38"N, 51°32'02"E</named-content>, 900 m, 29.04.2016, netting, R. Królik, 1 ♀ (<abbrev xmlns:xlink="http://www.w3.org/1999/xlink" content-type="institution" xlink:title="Upper Silesian Museum, Bytom, Poland" xlink:type="simple">USMB</abbrev>); • Israel: Tabgha 10 km N. v. Tiberias, 25.V.1967, C. A. W. Jeekel, 1 ♂ 2 ♀ (<abbrev xmlns:xlink="http://www.w3.org/1999/xlink" content-type="institution" xlink:title="Naturalis Biodiversity Center, Rijksmuseum van Natuurlijke Historie, Leiden, the Netherlands" xlink:type="simple">RMNH</abbrev>); • Jordan: Oberes Jordantal, 06.1999, G. Müller, 1 ♂ (<abbrev xmlns:xlink="http://www.w3.org/1999/xlink" content-type="institution" xlink:title="Rippl-Rónai Museum, Kaposvár, Hungary" xlink:type="simple">SCM</abbrev>); • Syria: Damascus, Mts. Hermon, 1 km E Burqus, <named-content xmlns:xlink="http://www.w3.org/1999/xlink" content-type="dwc:verbatimCoordinates" xlink:type="simple">33°28.261'N, 36°01.636'E</named-content>, 1140 m, 12.06.2006, N. Rahmé, A. Kotán, A. Márkus, D. Szalóki and K. Székely, 1 ♀ (<abbrev xmlns:xlink="http://www.w3.org/1999/xlink" content-type="institution" xlink:title="Rippl-Rónai Museum, Kaposvár, Hungary" xlink:type="simple">SCM</abbrev>); • Turkey: Anatolia orient., vil. Elâzıg˘, valico Gözeli, m 900, 24.VI.1968, V. Sbordoni, 1 ♂ (MNSG); • Turkey: Bingöl, <named-content xmlns:xlink="http://www.w3.org/1999/xlink" content-type="dwc:verbatimCoordinates" xlink:type="simple">38°55'11.3"N, 40°20'8.3"E</named-content>, T. and W. Garrevoet and N. Vandorpe, 1 ♀ (<abbrev xmlns:xlink="http://www.w3.org/1999/xlink" content-type="institution" xlink:title="Naturalis Biodiversity Center, Rijksmuseum van Natuurlijke Historie, Leiden, the Netherlands" xlink:type="simple">RMNH</abbrev>); • Turkey: Bitlis, Kuzkun Kiran Gecidi, 2100 m, 28.VII.1992, J. A. W. Lucas, 1 ♀ (<abbrev xmlns:xlink="http://www.w3.org/1999/xlink" content-type="institution" xlink:title="Naturalis Biodiversity Center, Rijksmuseum van Natuurlijke Historie, Leiden, the Netherlands" xlink:type="simple">RMNH</abbrev>); • Turkey: Hakkâri, Süvarihalil Geçidi, 1800–2400 m, <named-content xmlns:xlink="http://www.w3.org/1999/xlink" content-type="dwc:verbatimCoordinates" xlink:type="simple">37°29'49.7"N, 43°22'19.8"E</named-content>, 11.VII.2004, Dils J. and Faes J., 4 ♀ (<abbrev xmlns:xlink="http://www.w3.org/1999/xlink" content-type="institution" xlink:title="Naturalis Biodiversity Center, Rijksmuseum van Natuurlijke Historie, Leiden, the Netherlands" xlink:type="simple">RMNH</abbrev>); • Turkey: İçel (present Mersin), Güzeloluk, 950 m, <named-content xmlns:xlink="http://www.w3.org/1999/xlink" content-type="dwc:verbatimCoordinates" xlink:type="simple">38°41'54"N, 34°09'52"E</named-content>, 15.VI.1999, Dils J. and Faes J., 1 ♂ 3 ♀ (<abbrev xmlns:xlink="http://www.w3.org/1999/xlink" content-type="institution" xlink:title="Naturalis Biodiversity Center, Rijksmuseum van Natuurlijke Historie, Leiden, the Netherlands" xlink:type="simple">RMNH</abbrev>); • Turkey: Izmir, Foça, 50 m, <named-content xmlns:xlink="http://www.w3.org/1999/xlink" content-type="dwc:verbatimCoordinates" xlink:type="simple">38°39'33"N, 26°49'16"E</named-content>, 9.VI.1999, Dils J. and Faes J., 1 ♂ 1 ♀ (<abbrev xmlns:xlink="http://www.w3.org/1999/xlink" content-type="institution" xlink:title="Naturalis Biodiversity Center, Rijksmuseum van Natuurlijke Historie, Leiden, the Netherlands" xlink:type="simple">RMNH</abbrev>); • Turkey: Gevaş 1870 m, <named-content xmlns:xlink="http://www.w3.org/1999/xlink" content-type="dwc:verbatimCoordinates" xlink:type="simple">38°16'31"N, 43°03'52"E</named-content>, 16.VII.2006, Dils J. and Faes J., 2 ♀ (<abbrev xmlns:xlink="http://www.w3.org/1999/xlink" content-type="institution" xlink:title="Naturalis Biodiversity Center, Rijksmuseum van Natuurlijke Historie, Leiden, the Netherlands" xlink:type="simple">RMNH</abbrev>); • Turkey: Mut, VI–VII.1966, H.H.F. Hamann, 1 ♂ 1 ♀ (<abbrev xmlns:xlink="http://www.w3.org/1999/xlink" content-type="institution" xlink:title="Collection of Horst and Ulrike Aspöck, Wien (Vienna), Austria" xlink:type="simple">HUAC</abbrev>); • Turkey: Mut, 5–8.VI.1968, Josef Schmidt, 1 ♀ (<abbrev xmlns:xlink="http://www.w3.org/1999/xlink" content-type="institution" xlink:title="Collection of Horst and Ulrike Aspöck, Wien (Vienna), Austria" xlink:type="simple">HUAC</abbrev>); • Turkey: Mut, 8.VI.1968, Jos. Schmidt, 1 ♂ (<abbrev xmlns:xlink="http://www.w3.org/1999/xlink" content-type="institution" xlink:title="Collection of Horst and Ulrike Aspöck, Wien (Vienna), Austria" xlink:type="simple">HUAC</abbrev>); • Turkey: Mut, 12.VI.1965, Jos. Schmidt, 4 ♀ (<abbrev xmlns:xlink="http://www.w3.org/1999/xlink" content-type="institution" xlink:title="Collection of Horst and Ulrike Aspöck, Wien (Vienna), Austria" xlink:type="simple">HUAC</abbrev>); • Turkey: Urfa, 30–31.V.1978, J. Schmidt, 1 ♂ 1 ♀ (<abbrev xmlns:xlink="http://www.w3.org/1999/xlink" content-type="institution" xlink:title="Collection of Horst and Ulrike Aspöck, Wien (Vienna), Austria" xlink:type="simple">HUAC</abbrev>); • Turkey: Urfa, 10.VI.1988, J. Schmidt 1 ♂ 1 ♀ (<abbrev xmlns:xlink="http://www.w3.org/1999/xlink" content-type="institution" xlink:title="Collection of Horst and Ulrike Aspöck, Wien (Vienna), Austria" xlink:type="simple">HUAC</abbrev>); • Turkey: Province Agri, 7 km W of Aydintepe, <named-content xmlns:xlink="http://www.w3.org/1999/xlink" content-type="dwc:verbatimCoordinates" xlink:type="simple">39°49'N, 42°30'E</named-content>, 1800 m, 05–06.08.1988, Gyulai, Hreblay, Ronkay and Ronkay, 2 ♂♂ (<abbrev xmlns:xlink="http://www.w3.org/1999/xlink" content-type="institution" xlink:title="Rippl-Rónai Museum, Kaposvár, Hungary" xlink:type="simple">SCM</abbrev>); • Turkey: Kusgunkiran Gecidi, 12.07.1989, ?, 1 ♀ (<abbrev xmlns:xlink="http://www.w3.org/1999/xlink" content-type="institution" xlink:title="Rippl-Rónai Museum, Kaposvár, Hungary" xlink:type="simple">SCM</abbrev>); • Turkey: mer., village Icel Orta Toroslar, Hocali, 500 m, 03–04.06.2004, Z. Rahmé, L. Nádai and K. Székely, 2 ♀♀ (<abbrev xmlns:xlink="http://www.w3.org/1999/xlink" content-type="institution" xlink:title="Rippl-Rónai Museum, Kaposvár, Hungary" xlink:type="simple">SCM</abbrev>); • Turkey: Province Mersin, 10 km E of Aydincik, <named-content xmlns:xlink="http://www.w3.org/1999/xlink" content-type="dwc:verbatimCoordinates" xlink:type="simple">37°08'N, 36°34'E</named-content>, in meadows, 01.06.2001, R. Dobosz, 3 ♂♂ 4 ♀♀ (<abbrev xmlns:xlink="http://www.w3.org/1999/xlink" content-type="institution" xlink:title="Upper Silesian Museum, Bytom, Poland" xlink:type="simple">USMB</abbrev>); • Turkey: Province Mersin, 10 km E of Aydincik, <named-content xmlns:xlink="http://www.w3.org/1999/xlink" content-type="dwc:verbatimCoordinates" xlink:type="simple">37°08'N, 36°34'E</named-content>, in meadows, 01.06.2001, J. Kurzawa, 1 ♂ 2 ♀♀ (<abbrev xmlns:xlink="http://www.w3.org/1999/xlink" content-type="institution" xlink:title="Upper Silesian Museum, Bytom, Poland" xlink:type="simple">USMB</abbrev>); • Turkey: Province Mersin, 3 km N of Erdemli, <named-content xmlns:xlink="http://www.w3.org/1999/xlink" content-type="dwc:verbatimCoordinates" xlink:type="simple">36°37'N, 34°19'E</named-content>, oak woods, 350 m, A. Lasoń, 1 ♀ (<abbrev xmlns:xlink="http://www.w3.org/1999/xlink" content-type="institution" xlink:title="Upper Silesian Museum, Bytom, Poland" xlink:type="simple">USMB</abbrev>); • Turkey: Province Mersin, 3 km N of Erdemli, Taşeli Platosu, <named-content xmlns:xlink="http://www.w3.org/1999/xlink" content-type="dwc:verbatimCoordinates" xlink:type="simple">36°37'N, 34°15'E</named-content>, 05.06.2011, A. Lasoń, 1 ♂ (<abbrev xmlns:xlink="http://www.w3.org/1999/xlink" content-type="institution" xlink:title="Upper Silesian Museum, Bytom, Poland" xlink:type="simple">USMB</abbrev>); • Turkey: Province Şanliurfa, Yeni Halfeti, <named-content xmlns:xlink="http://www.w3.org/1999/xlink" content-type="dwc:verbatimCoordinates" xlink:type="simple">37°14'N, 37°53'E</named-content>, 08.06.2011, A. Lasoń, 1 ♂ (<abbrev xmlns:xlink="http://www.w3.org/1999/xlink" content-type="institution" xlink:title="Upper Silesian Museum, Bytom, Poland" xlink:type="simple">USMB</abbrev>); • Turkey: Province Şanliurfa, Yeni Halfeti, <named-content xmlns:xlink="http://www.w3.org/1999/xlink" content-type="dwc:verbatimCoordinates" xlink:type="simple">37°14'N, 37°53'E</named-content>, 08.06.2011, R. Królik, 1 ♂ 1 ♀ (<abbrev xmlns:xlink="http://www.w3.org/1999/xlink" content-type="institution" xlink:title="Upper Silesian Museum, Bytom, Poland" xlink:type="simple">USMB</abbrev>); • Turkmenistan: Turkmenia SW, КАЛА-Kala, V.1993, [S.] Naglis, 1 ♂ (ex coll. Gallo, 2000), det. Badano, 2012 (<abbrev xmlns:xlink="http://www.w3.org/1999/xlink" content-type="institution" xlink:title="Natural History Museum “Giacomo Doria”, Genova, Italy" xlink:type="simple">MSNG</abbrev>).</p></tp:treatment-sec><tp:treatment-sec sec-type="Diagnostic characters"><title>Diagnostic characters.</title><p>Forewing unmarked; hindwing posterior margin curved, convex; hindwing with faint marking below pterostigma, usually just a shade around crossveins; male ectoproct with branch stout, in apical third, well after mid-length, after branch ectoproct narrowing and progressively broadening caudally; setae on branch for its entire length; setae on branch and tip of ectoproct long and thin.</p></tp:treatment-sec><tp:treatment-sec sec-type="Redescription"><title>Redescription.</title><p><bold><italic>Size</italic></bold> (mm, based on 5 specimens). Head + thorax length 6.01–7.04; antenna length 10.83–12.78; fore wing length 16.30–17.87; fore wing width 4.14–5.38; hindwing length 10.61–13.02; hindwing width 3.84–4.78.</p><p><bold><italic>Head</italic></bold>. Vertex yellowish brown; setae dense, long, pale yellow (Fig. <xref ref-type="fig" rid="F22">22C</xref>). Para-ocular band yellow. Frons yellowish brown; setae dense, long, pale yellow. Clypeus and labrum yellowish brown; setae long, pale. Mandible yellowish brown, darker apically. Labium and palp yellowish brown, of the same color of mandible (Fig. <xref ref-type="fig" rid="F22">22B</xref>). Antenna with pedicel with dense pale and dark setae, flagellomeres brown, nodes slightly darker; club brown, paler anteriorly (Fig. <xref ref-type="fig" rid="F22">22A</xref>).</p><fig id="F22" position="float" orientation="portrait"><object-id xmlns:xlink="http://www.w3.org/1999/xlink" content-type="doi" xlink:type="simple">10.3897/zookeys.1267.173792.figure22</object-id><object-id xmlns:xlink="http://www.w3.org/1999/xlink" content-type="arpha" xlink:type="simple">8EAF972D-A8F2-5A02-A2E7-BDB488F23323</object-id><label>Figure 22.</label><caption><p><italic><tp:taxon-name><tp:taxon-name-part taxon-name-part-type="genus" reg="Deleproctophylla">Deleproctophylla</tp:taxon-name-part> <tp:taxon-name-part taxon-name-part-type="species" reg="variegata">variegata</tp:taxon-name-part></tp:taxon-name></italic> (Klug, 1834), Cyprus. <bold>A</bold>. Habitus, female; <bold>B</bold>. Head, frontal view, male; <bold>C</bold>. Head and thorax, dorsal view, male; <bold>D</bold>. Head and thorax, lateral view, male.</p></caption><graphic xmlns:xlink="http://www.w3.org/1999/xlink" xlink:href="zookeys-1267-197_article-173792__-g022.jpg" id="oo_1520614.jpg" position="float" orientation="portrait" xlink:type="simple"><uri content-type="original_file" xlink:type="simple">https://binary.pensoft.net/fig/1520614</uri></graphic></fig><p><bold><italic>Thorax</italic></bold>. Cervical sclerite yellowish brown. Pronotum brown; setae long, pale yellow. Mesonotum brown with yellowish brown markings: an anterior stripe-like pair, a median triangular pair, and a posterior rounded pair; mesoscutellum dark brown, with yellowish brown posterior margins. Metanotum yellowish brown, with dark brown median marking; setae pale yellow (Fig. <xref ref-type="fig" rid="F22">22B</xref>). Pleurae yellowish; setae pale yellow (Fig. <xref ref-type="fig" rid="F22">22D</xref>).</p><p><bold><italic>Legs</italic></bold>. Pro- and mesothoracic legs entirely yellowish brown. Metathoracic leg yellowish brown, usually unmarked, occasionally with a faint brown marking. Setae of coxae pale yellow setae of femora and tibiae thin and pale yellow dorsally, thicker and blackish ventrally; tibial spurs narrow; setae of tarsi blackish (Fig. <xref ref-type="fig" rid="F22">22D</xref>).</p><p><bold><italic>Wings</italic></bold>. Forewing long, apex rounded. Pterostigma with ~4 unforked brown veinlets; membrane brown. Presectoral area with ~6 crossveins. <abbrev xmlns:xlink="http://www.w3.org/1999/xlink" xlink:title="radius posterior" xlink:type="simple">RP</abbrev> with four branches. <abbrev xmlns:xlink="http://www.w3.org/1999/xlink" xlink:title="media anterior" xlink:type="simple">MA</abbrev> gradually curving toward hind margin in distal portion. <abbrev xmlns:xlink="http://www.w3.org/1999/xlink" xlink:title="media posterior" xlink:type="simple">MP</abbrev>-<abbrev xmlns:xlink="http://www.w3.org/1999/xlink" xlink:title="cubitus anterior" xlink:type="simple">CuA</abbrev> area with ~3 irregular rows of cells. Anal area hind margin straight; axillary lobe slightly prominent. Forewing venation brown, paler toward wing base and at tip; <abbrev xmlns:xlink="http://www.w3.org/1999/xlink" xlink:title="subcosta" xlink:type="simple">Sc</abbrev> and R yellowish. Forewing membrane hyaline, unmarked. Hindwing broad, wider at <abbrev xmlns:xlink="http://www.w3.org/1999/xlink" xlink:title="radius posterior" xlink:type="simple">RP</abbrev> fork; hind margin markedly convex, with a pronounced curve. Presectoral area with three crossveins. <abbrev xmlns:xlink="http://www.w3.org/1999/xlink" xlink:title="radius posterior" xlink:type="simple">RP</abbrev> with three branches. <abbrev xmlns:xlink="http://www.w3.org/1999/xlink" xlink:title="media anterior" xlink:type="simple">MA</abbrev> largely straight, slightly curved toward hind margin distally. <abbrev xmlns:xlink="http://www.w3.org/1999/xlink" xlink:title="media posterior" xlink:type="simple">MP</abbrev>-<abbrev xmlns:xlink="http://www.w3.org/1999/xlink" xlink:title="cubitus anterior" xlink:type="simple">CuA</abbrev> area with ~2 irregular rows of cells. Hindwing venation brown, paler near wing base; <abbrev xmlns:xlink="http://www.w3.org/1999/xlink" xlink:title="subcosta" xlink:type="simple">Sc</abbrev> yellowish (Fig. <xref ref-type="fig" rid="F3">3E, F</xref>, 22A). Hindwing membrane hyaline, distal section with an inconspicuous brown marking, as a shade bordering crossveins from pterostigma to first branch of <abbrev xmlns:xlink="http://www.w3.org/1999/xlink" xlink:title="radius posterior" xlink:type="simple">RP</abbrev> (Fig. <xref ref-type="fig" rid="F3">3E, F</xref>, 22A).</p><p><bold><italic>Abdomen</italic></bold>. Tergites pale brown, each with a caudal pair of yellowish markings. Sternites pale brown, paler than tergites. Pleural membrane pale brown.</p><p><bold><italic>Male genitalia</italic></bold>. Ectoproct with branch bifurcating at two-third of length; ectoproct abruptly narrowing after branching and gradually expanding caudally. Setae of ectoproct long, dark brown; setae of branch arranged on entire length, sparse and gradually denser toward apex, black, long, and slightly curved; setae on tip of ectoproct, black, long, and slightly curved, denser apically (Fig. <xref ref-type="fig" rid="F23">23A–C</xref>). Tergite 9 sub-rectangular in lateral view, with large ventral thumb-like projection; setae long and black, longer and denser on projection. Sternite 9 with three lobes, lateral pair slightly prominent, median pair large; setae thin, thicker on median lobe (Fig. <xref ref-type="fig" rid="F23">23A–C</xref>). Gx11 slightly curved downward; gp11 as wide as <abbrev xmlns:xlink="http://www.w3.org/1999/xlink" xlink:title="gonocoxite 9" xlink:type="simple">gx9</abbrev>, forming a furrow, with short setae; <abbrev xmlns:xlink="http://www.w3.org/1999/xlink" xlink:title="gonocoxite 9" xlink:type="simple">gx9</abbrev> set apart, relatively broad, almost subrectangular, strongly sclerotized, folded downward (Fig. <xref ref-type="fig" rid="F23">23F–J</xref>).</p><fig id="F23" position="float" orientation="portrait"><object-id xmlns:xlink="http://www.w3.org/1999/xlink" content-type="doi" xlink:type="simple">10.3897/zookeys.1267.173792.figure23</object-id><object-id xmlns:xlink="http://www.w3.org/1999/xlink" content-type="arpha" xlink:type="simple">532377B4-ED11-51C5-B805-EC932B9130DD</object-id><label>Figure 23.</label><caption><p><italic><tp:taxon-name><tp:taxon-name-part taxon-name-part-type="genus" reg="Deleproctophylla">Deleproctophylla</tp:taxon-name-part> <tp:taxon-name-part taxon-name-part-type="species" reg="variegata">variegata</tp:taxon-name-part></tp:taxon-name></italic> (Klug in Ehrenberg, 1834), Cyprus. Male terminalia: <bold>A</bold>. Dorsal view; <bold>B</bold>. Ventral view; <bold>C</bold>. Lateral view. Female terminalia: <bold>D</bold>. Ventral view, <bold>E</bold>. Lateral view. Male genitalia: <bold>F</bold>. Ventral view; <bold>G</bold>. Anteroventral view; <bold>H</bold>. Caudal view; <bold>I</bold>. Lateral view; <bold>J</bold>. Dorsal view.</p></caption><graphic xmlns:xlink="http://www.w3.org/1999/xlink" xlink:href="zookeys-1267-197_article-173792__-g023.jpg" id="oo_1520615.jpg" position="float" orientation="portrait" xlink:type="simple"><uri content-type="original_file" xlink:type="simple">https://binary.pensoft.net/fig/1520615</uri></graphic></fig><fig id="F24" position="float" orientation="portrait"><object-id xmlns:xlink="http://www.w3.org/1999/xlink" content-type="doi" xlink:type="simple">10.3897/zookeys.1267.173792.figure24</object-id><object-id xmlns:xlink="http://www.w3.org/1999/xlink" content-type="arpha" xlink:type="simple">BE90BCF3-70A0-5439-96EC-C963DFEF0E29</object-id><label>Figure 24.</label><caption><p>Types of <italic><tp:taxon-name><tp:taxon-name-part taxon-name-part-type="genus" reg="Deleproctophylla">Deleproctophylla</tp:taxon-name-part></tp:taxon-name></italic> spp. <bold>A, B</bold>. <italic><tp:taxon-name><tp:taxon-name-part taxon-name-part-type="genus" reg="Theleproctophylla">Theleproctophylla</tp:taxon-name-part> <tp:taxon-name-part taxon-name-part-type="species" reg="dusmeti">dusmeti</tp:taxon-name-part></tp:taxon-name></italic> Navás, 1914, paralectotype in <named-content xmlns:xlink="http://www.w3.org/1999/xlink" content-type="dwc:institutional_code" xlink:title="MNHN - Museum national d'Histoire naturelle" xlink:href="https://scientific-collections.gbif.org/institution/6a6ac6c5-1b8a-48db-91a2-f8661274ff80" xlink:type="simple">MNHN</named-content>; photo by YZ; <bold>A</bold>. Habitus; <bold>B</bold>. Labels; <bold>C, D</bold>. <italic><tp:taxon-name><tp:taxon-name-part taxon-name-part-type="genus" reg="Ascalaphus">Ascalaphus</tp:taxon-name-part> <tp:taxon-name-part taxon-name-part-type="species" reg="variegatus">variegatus</tp:taxon-name-part></tp:taxon-name></italic> Klug, 1834, holotype in <abbrev xmlns:xlink="http://www.w3.org/1999/xlink" content-type="institution" xlink:title="Museum für Naturkunde, Berlin, Germany" xlink:type="simple">MfN</abbrev>, photo by Hongyu Li; <bold>C</bold>. Habitus; <bold>D</bold>. Labels.</p></caption><graphic xmlns:xlink="http://www.w3.org/1999/xlink" xlink:href="zookeys-1267-197_article-173792__-g024.jpg" id="oo_1520616.jpg" position="float" orientation="portrait" xlink:type="simple"><uri content-type="original_file" xlink:type="simple">https://binary.pensoft.net/fig/1520616</uri></graphic></fig><p><bold><italic>Female genitalia</italic></bold>. Ectoproct elongated, with ventral projection, setae long, black. Tergite 9 sub-rectangular. Gx9 wider than long, wider than tergite; setae long. Tergite 8 subrectangular. Gx8 wider than long, with long setae. Gp8 ventrally prominent; setae thin (Fig. <xref ref-type="fig" rid="F23">23D, E</xref>).</p></tp:treatment-sec><tp:treatment-sec sec-type="Comparative notes"><title>Comparative notes.</title><p><italic><tp:taxon-name><tp:taxon-name-part taxon-name-part-type="genus" reg="Deleproctophylla">Deleproctophylla</tp:taxon-name-part> <tp:taxon-name-part taxon-name-part-type="species" reg="variegata">variegata</tp:taxon-name-part></tp:taxon-name></italic> differs from most species of <italic><tp:taxon-name><tp:taxon-name-part taxon-name-part-type="genus" reg="Deleproctophylla">Deleproctophylla</tp:taxon-name-part></tp:taxon-name></italic> due to the highly reduced hindwing pigmentation, which is often limited to a slight shading around the crossveins in the radial area (Fig. <xref ref-type="fig" rid="F3">3E, F</xref>). <italic><tp:taxon-name><tp:taxon-name-part taxon-name-part-type="genus" reg="Deleproctophylla">Deleproctophylla</tp:taxon-name-part> <tp:taxon-name-part taxon-name-part-type="species" reg="variegata">variegata</tp:taxon-name-part></tp:taxon-name></italic> is easily distinguishable by the male ectoproct with branch arising at two-third of length—the most apical position among <italic><tp:taxon-name><tp:taxon-name-part taxon-name-part-type="genus" reg="Deleproctophylla">Deleproctophylla</tp:taxon-name-part></tp:taxon-name></italic> species (Fig. <xref ref-type="fig" rid="F23">23A–C</xref>). Additionally, the caudal narrowing of ectoprocts after the branch is unique to this species.</p></tp:treatment-sec><tp:treatment-sec sec-type="Distribution"><title>Distribution.</title><p>Cyprus, Greece (Aegean and Dodecanese islands), Iran, Iraq, Israel, Jordan, Kazakhstan?, Kyrgyzstan?, Lebanon, Russia? Turkey, Turkmenistan (NEW RECORD), Uzbekistan (<xref ref-type="bibr" rid="B12">H. Aspöck et al. 2001</xref>; <xref ref-type="bibr" rid="B65">Monnerat and Ábrahám 2020</xref>; <xref ref-type="bibr" rid="B88">Oswald 2025</xref>) (Fig. <xref ref-type="fig" rid="F25">25</xref>).</p><fig id="F25" position="float" orientation="portrait"><object-id xmlns:xlink="http://www.w3.org/1999/xlink" content-type="doi" xlink:type="simple">10.3897/zookeys.1267.173792.figure25</object-id><object-id xmlns:xlink="http://www.w3.org/1999/xlink" content-type="arpha" xlink:type="simple">6566B66F-5CDE-5098-BD4E-780E7336EA3D</object-id><label>Figure 25.</label><caption><p>Distribution map of <italic><tp:taxon-name><tp:taxon-name-part taxon-name-part-type="genus" reg="Deleproctophylla">Deleproctophylla</tp:taxon-name-part></tp:taxon-name></italic> spp.</p></caption><graphic xmlns:xlink="http://www.w3.org/1999/xlink" xlink:href="zookeys-1267-197_article-173792__-g025.jpg" id="oo_1520617.jpg" position="float" orientation="portrait" xlink:type="simple"><uri content-type="original_file" xlink:type="simple">https://binary.pensoft.net/fig/1520617</uri></graphic></fig></tp:treatment-sec><tp:treatment-sec sec-type="Remarks"><title>Remarks.</title><p><italic><tp:taxon-name><tp:taxon-name-part taxon-name-part-type="genus" reg="Deleproctophylla">Deleproctophylla</tp:taxon-name-part> <tp:taxon-name-part taxon-name-part-type="species" reg="variegata">variegata</tp:taxon-name-part></tp:taxon-name></italic> is a species with a wide distribution (<xref ref-type="bibr" rid="B88">Oswald 2025</xref>), but it is likely that some old records belong to other species (see <italic><tp:taxon-name><tp:taxon-name-part taxon-name-part-type="genus" reg="Deleproctophylla">D.</tp:taxon-name-part> <tp:taxon-name-part taxon-name-part-type="species" reg="tengri">tengri</tp:taxon-name-part></tp:taxon-name></italic>). The specimen reported as <italic><tp:taxon-name><tp:taxon-name-part taxon-name-part-type="genus" reg="Deleproctophylla">D.</tp:taxon-name-part> <tp:taxon-name-part taxon-name-part-type="species" reg="variegata">variegata</tp:taxon-name-part></tp:taxon-name></italic> from Azerbaijan by <xref ref-type="bibr" rid="B47">Kerimova et al. (2022)</xref> is <italic><tp:taxon-name><tp:taxon-name-part taxon-name-part-type="genus" reg="Deleproctophylla">D.</tp:taxon-name-part> <tp:taxon-name-part taxon-name-part-type="species" reg="australis">australis</tp:taxon-name-part></tp:taxon-name></italic>, as shown by molecular data (Fig. <xref ref-type="fig" rid="F1">1</xref>) and confirmed by examination of the voucher photograph by RD. Records of <italic><tp:taxon-name><tp:taxon-name-part taxon-name-part-type="genus" reg="Deleproctophylla">D.</tp:taxon-name-part> <tp:taxon-name-part taxon-name-part-type="species" reg="variegata">variegata</tp:taxon-name-part></tp:taxon-name></italic> from Kazakhstan, Kyrgyzstan, and Russia are also likely misidentifications and require verification.</p></tp:treatment-sec><tp:treatment-sec><!--Section generated to contain objects referenced in tp:taxon-treatment.--><fig id="F3" position="float" orientation="portrait"><object-id xmlns:xlink="http://www.w3.org/1999/xlink" content-type="doi" xlink:type="simple">10.3897/zookeys.1267.173792.figure3</object-id><object-id xmlns:xlink="http://www.w3.org/1999/xlink" content-type="arpha" xlink:type="simple">39265005-49D1-5CB3-9B84-A937B174BDE7</object-id><label>Figure 3.</label><caption><p>Habitus of <italic><tp:taxon-name><tp:taxon-name-part taxon-name-part-type="genus" reg="Deleproctophylla">Deleproctophylla</tp:taxon-name-part></tp:taxon-name></italic> spp. <bold>A, C, E</bold>. Male; <bold>B, D, F</bold>. Female; <bold>A, B</bold>. <italic><tp:taxon-name><tp:taxon-name-part taxon-name-part-type="genus" reg="Deleproctophylla">D.</tp:taxon-name-part> <tp:taxon-name-part taxon-name-part-type="species" reg="gelini">gelini</tp:taxon-name-part></tp:taxon-name></italic> (Navás, 1919), Guigou (Morocco); <bold>C, D</bold>. <italic><tp:taxon-name><tp:taxon-name-part taxon-name-part-type="genus" reg="Deleproctophylla">D.</tp:taxon-name-part> <tp:taxon-name-part taxon-name-part-type="species" reg="tengri">tengri</tp:taxon-name-part></tp:taxon-name></italic> Zheng, Badano, H. Aspöck &amp; Liu, sp. nov., Xinjiang (China); <bold>E, F</bold>. <italic><tp:taxon-name><tp:taxon-name-part taxon-name-part-type="genus" reg="Deleproctophylla">D.</tp:taxon-name-part> <tp:taxon-name-part taxon-name-part-type="species" reg="variegata">variegata</tp:taxon-name-part></tp:taxon-name></italic> (Klug, 1834), Cyprus.</p></caption><graphic xmlns:xlink="http://www.w3.org/1999/xlink" xlink:href="zookeys-1267-197_article-173792__-g003.jpg" id="oo_1520595.jpg" position="float" orientation="portrait" xlink:type="simple"><uri content-type="original_file" xlink:type="simple">https://binary.pensoft.net/fig/1520595</uri></graphic></fig><fig id="F1" position="float" orientation="portrait"><object-id xmlns:xlink="http://www.w3.org/1999/xlink" content-type="doi" xlink:type="simple">10.3897/zookeys.1267.173792.figure1</object-id><object-id xmlns:xlink="http://www.w3.org/1999/xlink" content-type="arpha" xlink:type="simple">01865CD4-C82C-5609-97AD-0027FD417A25</object-id><label>Figure 1.</label><caption><p>Bayesian phylogenetic tree of COI sequences of the analyzed specimens of <italic><tp:taxon-name><tp:taxon-name-part taxon-name-part-type="genus" reg="Deleproctophylla">Deleproctophylla</tp:taxon-name-part></tp:taxon-name></italic>. Bayesian posterior probabilities &gt; 90 are shown above branches. Vertical bars indicate species delimitation analyses results obtained with <abbrev xmlns:xlink="http://www.w3.org/1999/xlink" xlink:title="Assemble Species by Automatic Partitioning" xlink:type="simple">ASAP</abbrev> and <abbrev xmlns:xlink="http://www.w3.org/1999/xlink" xlink:title="Multi-rate Poisson Tree Processes" xlink:type="simple">mPTP</abbrev>.</p></caption><graphic xmlns:xlink="http://www.w3.org/1999/xlink" xlink:href="zookeys-1267-197_article-173792__-g001.jpg" id="oo_1520593.jpg" position="float" orientation="portrait" xlink:type="simple"><uri content-type="original_file" xlink:type="simple">https://binary.pensoft.net/fig/1520593</uri></graphic></fig></tp:treatment-sec><ref-list><ref id="B39"><mixed-citation xmlns:xlink="http://www.w3.org/1999/xlink" xlink:type="simple">Hagen HA (1860) <tp:taxon-name><tp:taxon-name-part taxon-name-part-type="order">Neuroptera</tp:taxon-name-part></tp:taxon-name> Neapolitana von A. Costa, nebst Synopsis der Ascalaphen Europas. Stettiner Entomologische Zeitung 21: 38–56.</mixed-citation></ref><ref id="B40"><mixed-citation xmlns:xlink="http://www.w3.org/1999/xlink" xlink:type="simple">Hagen HA (1866) Hemerobidarum Synopsis synonymica. Stettiner Entomologische Zeitung 27: 369–462.</mixed-citation></ref><ref id="B62"><mixed-citation xmlns:xlink="http://www.w3.org/1999/xlink" xlink:type="simple">McLachlan R (1873) An attempt towards a systematic classification of the family <tp:taxon-name><tp:taxon-name-part taxon-name-part-type="family">Ascalaphidae</tp:taxon-name-part></tp:taxon-name>. Journal of the Linnean Society of London, Zoology 11(52): 219–276. <ext-link xlink:href="10.1111/j.1096-3642.1871.tb02588.x" ext-link-type="doi" xlink:type="simple">https://doi.org/10.1111/j.1096-3642.1871.tb02588.x</ext-link></mixed-citation></ref><ref id="B108"><mixed-citation xmlns:xlink="http://www.w3.org/1999/xlink" xlink:type="simple">van der Weele HW (1904) <italic><tp:taxon-name><tp:taxon-name-part taxon-name-part-type="genus">Theleproctophylla</tp:taxon-name-part> <tp:taxon-name-part taxon-name-part-type="species">variegata</tp:taxon-name-part></tp:taxon-name></italic> Klug and <tp:taxon-name><tp:taxon-name-part taxon-name-part-type="genus"/><tp:taxon-name-part taxon-name-part-type="species">barbara</tp:taxon-name-part></tp:taxon-name> L. are distinct species. Notes from the Leyden Museum 25: 95–98.</mixed-citation></ref><ref id="B109"><mixed-citation xmlns:xlink="http://www.w3.org/1999/xlink" xlink:type="simple">van der Weele HW (1908) Ascalaphiden. Collections Zoologiques du Baron Edm. de Selys Longchamps. Catalogue Systématique et Descriptif 8: 1–326.</mixed-citation></ref><ref id="B75"><mixed-citation xmlns:xlink="http://www.w3.org/1999/xlink" xlink:type="simple">Navás L (1911) Algunos neurópteros del Museo de Madrid. Pp. 91–97. In: Asociación Española para el Progreso de las Ciencias. Congreso de Valencia, Spain, meeting May 1910. Tomo V, Secció 4 (Ciencias Naturales).</mixed-citation></ref><ref id="B76"><mixed-citation xmlns:xlink="http://www.w3.org/1999/xlink" xlink:type="simple">Navás L (1912a) Sinopsis de los Ascaláfidos (Ins. Neur.). Arxius de l’Institut de Ciències, Institut d’Estudis Catalans. Secció de Ciències 1: 45–143. <ext-link xlink:href="10.5962/bhl.title.8510" ext-link-type="doi" xlink:type="simple">https://doi.org/10.5962/bhl.title.8510</ext-link></mixed-citation></ref><ref id="B5"><mixed-citation xmlns:xlink="http://www.w3.org/1999/xlink" xlink:type="simple">Alexandrov-Martynov OM (1926) Die Ascalaphiden von Turkestan, Persien und West-Himalaya. Entomological Review 20: 197–203.</mixed-citation></ref><ref id="B101"><mixed-citation xmlns:xlink="http://www.w3.org/1999/xlink" xlink:type="simple">Scott H (1929) An entomological tour in Kurdistan. Entomologist’s Monthly Magazine 65: 69–82.</mixed-citation></ref><ref id="B84"><mixed-citation xmlns:xlink="http://www.w3.org/1999/xlink" xlink:type="simple">Navás L (1929) Comunicaciones entomológicas. 11. Insectos de la Cirenaica. Revista de la. Academia de Ciencias Exactas Fisico-Quimicas y Naturales de Zaragoza 13: 13–28. [Real]</mixed-citation></ref><ref id="B11"><mixed-citation xmlns:xlink="http://www.w3.org/1999/xlink" xlink:type="simple">Aspöck H, Aspöck U, Hölzel H (1980) Die Neuropteren Europas. 2 vols. Goecke and Evers, Krefeld, West Germany. Vol. 1: 495 pp; Vol. 2: 355 pp.</mixed-citation></ref><ref id="B10"><mixed-citation xmlns:xlink="http://www.w3.org/1999/xlink" xlink:type="simple">Aspöck H, Hölzel H (1996) The Neuropteroidea of North Africa, Mediterranean Asia and of Europe: a comparative review (<tp:taxon-name><tp:taxon-name-part taxon-name-part-type="subclass">Insecta</tp:taxon-name-part></tp:taxon-name>). In: Canard M, Aspöck H, Mansell MW (Еds) Pure and Applied Research in Neuropterology, 31–86. Proceedings of the Fifth International Symposium on Neuropterology. Meeting: 2–6 May 1994, Cairo, Egypt. Privately printed, Toulouse, France, 341 pp.</mixed-citation></ref><ref id="B103"><mixed-citation xmlns:xlink="http://www.w3.org/1999/xlink" xlink:type="simple">Sziráki G (1998) An annotated checklist of the <tp:taxon-name><tp:taxon-name-part taxon-name-part-type="family">Ascalaphidae</tp:taxon-name-part></tp:taxon-name> species known from Asia and from the Pacific Islands. Rovartani Közlemények (N.S.) 59: 57–72.</mixed-citation></ref><ref id="B104"><mixed-citation xmlns:xlink="http://www.w3.org/1999/xlink" xlink:type="simple">Sziráki G (2000) Data to the knowledge of the Asian <tp:taxon-name><tp:taxon-name-part taxon-name-part-type="family">Ascalaphidae</tp:taxon-name-part></tp:taxon-name> (<tp:taxon-name><tp:taxon-name-part taxon-name-part-type="order">Neuroptera</tp:taxon-name-part></tp:taxon-name>), with description of a new subspecies. Rovartani Közlemények (N.S.) 61: 87–93.</mixed-citation></ref><ref id="B98"><mixed-citation xmlns:xlink="http://www.w3.org/1999/xlink" xlink:type="simple">Santos MCM (2000) Catálogo de las colecciones zoológicas de Asia del Museo Nacional de Ciencias Naturales. I. Insectos. Manuales Técnicos de Museología. Museo Nacional de Ciencias Naturales 8: 1–343.</mixed-citation></ref><ref id="B12"><mixed-citation xmlns:xlink="http://www.w3.org/1999/xlink" xlink:type="simple">Aspöck H, Hölzel H, Aspöck U (2001) Kommentierter Katalog der Neuropterida (<tp:taxon-name><tp:taxon-name-part taxon-name-part-type="subclass">Insecta</tp:taxon-name-part></tp:taxon-name>: <tp:taxon-name><tp:taxon-name-part taxon-name-part-type="order">Raphidioptera</tp:taxon-name-part></tp:taxon-name>, <tp:taxon-name><tp:taxon-name-part taxon-name-part-type="order">Megaloptera</tp:taxon-name-part></tp:taxon-name>, <tp:taxon-name><tp:taxon-name-part taxon-name-part-type="order">Neuroptera</tp:taxon-name-part></tp:taxon-name>) der Westpaläarktis. Denisia 2: 1–606.</mixed-citation></ref><ref id="B112"><mixed-citation xmlns:xlink="http://www.w3.org/1999/xlink" xlink:type="simple">Whittington AE (2002) Resources in Scottish Neuropterology. In: Sziráki G (Ed.) Neuropterology 2000. Proceedings of the Seventh International Symposium on Neuropterology. Meeting: 6–9 August 2000, Budapest, Hungary. Acta Zoologica Academiae Scientiarum Hungaricae 48(Suppl. 2): 371–387.</mixed-citation></ref><ref id="B51"><mixed-citation xmlns:xlink="http://www.w3.org/1999/xlink" xlink:type="simple">Koçak AÖ, Kemal M (2002) Van’da üç nadir Sinirkanath türü hakkinda (<tp:taxon-name><tp:taxon-name-part taxon-name-part-type="order">Planipennia</tp:taxon-name-part></tp:taxon-name>, <tp:taxon-name><tp:taxon-name-part taxon-name-part-type="family">Ascalaphidae</tp:taxon-name-part></tp:taxon-name>, <tp:taxon-name><tp:taxon-name-part taxon-name-part-type="family">Nemopteridae</tp:taxon-name-part></tp:taxon-name>). Centre for Entomological Studies. Miscellaneous Papers 87: 5–8.</mixed-citation></ref><ref id="B19"><mixed-citation xmlns:xlink="http://www.w3.org/1999/xlink" xlink:type="simple">Canbulat S (2007) A checklist of Turkish <tp:taxon-name><tp:taxon-name-part taxon-name-part-type="order">Neuroptera</tp:taxon-name-part></tp:taxon-name> with annotating on provincial distributions. Zootaxa 1552(1): 35–52. <ext-link xlink:href="10.11646/zootaxa.1552.1.2" ext-link-type="doi" xlink:type="simple">https://doi.org/10.11646/zootaxa.1552.1.2</ext-link></mixed-citation></ref><ref id="B29"><mixed-citation xmlns:xlink="http://www.w3.org/1999/xlink" xlink:type="simple">Dobosz R, Ábrahám L (2007) New data to the Turkish ascalaphid fauna (<tp:taxon-name><tp:taxon-name-part taxon-name-part-type="order">Neuroptera</tp:taxon-name-part></tp:taxon-name>: <tp:taxon-name><tp:taxon-name-part taxon-name-part-type="family">Ascalaphidae</tp:taxon-name-part></tp:taxon-name>). Annals of the Upper Silesian Museum in Bytom. Entomology 14–15: 13–27.</mixed-citation></ref><ref id="B52"><mixed-citation xmlns:xlink="http://www.w3.org/1999/xlink" xlink:type="simple">Koçak AÖ, Kemal M (2012) List of the two thousand species of pterygot insects in Van province (East Turkey) (Results of the entomofauna project of Turkey - 7). Cesa News 81: 1–86.</mixed-citation></ref><ref id="B43"><mixed-citation xmlns:xlink="http://www.w3.org/1999/xlink" xlink:type="simple">Ilyina EI, Khabiev GN, Krivokhatsky VA (2013) Myrmeleontoid lacewings (<tp:taxon-name><tp:taxon-name-part taxon-name-part-type="order">Neuroptera</tp:taxon-name-part></tp:taxon-name>: <tp:taxon-name><tp:taxon-name-part taxon-name-part-type="family">Myrmeleontidae</tp:taxon-name-part></tp:taxon-name>, <tp:taxon-name><tp:taxon-name-part taxon-name-part-type="family">Ascalaphidae</tp:taxon-name-part></tp:taxon-name>) of Sarykum and environs. Proceedings, State Natural Reserve, Daghestan 5: 32–36.</mixed-citation></ref><ref id="B53"><mixed-citation xmlns:xlink="http://www.w3.org/1999/xlink" xlink:type="simple">Krivokhatsky VA, Dobosz R, Khabiev GN (2015) Antlions and owlflies (<tp:taxon-name><tp:taxon-name-part taxon-name-part-type="order">Neuroptera</tp:taxon-name-part></tp:taxon-name>: <tp:taxon-name><tp:taxon-name-part taxon-name-part-type="family">Myrmeleontidae</tp:taxon-name-part></tp:taxon-name>, <tp:taxon-name><tp:taxon-name-part taxon-name-part-type="family">Ascalaphidae</tp:taxon-name-part></tp:taxon-name>) of Kyrgyzstan. Entomological Review 94(9): 803–818. <ext-link xlink:href="10.1134/S0013873815090092" ext-link-type="doi" xlink:type="simple">https://doi.org/10.1134/S0013873815090092</ext-link></mixed-citation></ref><ref id="B3"><mixed-citation xmlns:xlink="http://www.w3.org/1999/xlink" xlink:type="simple">Aistleitner E (2019) Schmetterlingshafte der Westpalaearktis – faunistische und phaenologische Aufzeichnungen und Anmerkungen (Neuropterida, <tp:taxon-name><tp:taxon-name-part taxon-name-part-type="order">Planipennia</tp:taxon-name-part></tp:taxon-name>, <tp:taxon-name><tp:taxon-name-part taxon-name-part-type="family">Ascalaphidae</tp:taxon-name-part></tp:taxon-name>). Mitteilungen der Münchener Entomologischen Gesellschaft 109: 117–137.</mixed-citation></ref><ref id="B65"><mixed-citation xmlns:xlink="http://www.w3.org/1999/xlink" xlink:type="simple">Monnerat C, Ábrahám L (2020) Owlflies from Jordan (<tp:taxon-name><tp:taxon-name-part taxon-name-part-type="order">Neuroptera</tp:taxon-name-part></tp:taxon-name>, <tp:taxon-name><tp:taxon-name-part taxon-name-part-type="family">Ascalaphidae</tp:taxon-name-part></tp:taxon-name>). Alpine Entomology 4: 139–150. <ext-link xlink:href="10.3897/alpento.4.50696" ext-link-type="doi" xlink:type="simple">https://doi.org/10.3897/alpento.4.50696</ext-link></mixed-citation></ref><ref id="B48"><mixed-citation xmlns:xlink="http://www.w3.org/1999/xlink" xlink:type="simple">Kerimova IG, Pkhakadze V, Mandaria ND, Petrov V (2023) Revision of the Caucasian myrmeleontoid lacewings (<tp:taxon-name><tp:taxon-name-part taxon-name-part-type="order">Neuroptera</tp:taxon-name-part></tp:taxon-name>: <tp:taxon-name><tp:taxon-name-part taxon-name-part-type="family">Myrmeleontidae</tp:taxon-name-part></tp:taxon-name>, <tp:taxon-name><tp:taxon-name-part taxon-name-part-type="family">Ascalaphidae</tp:taxon-name-part></tp:taxon-name>, <tp:taxon-name><tp:taxon-name-part taxon-name-part-type="family">Nemopteridae</tp:taxon-name-part></tp:taxon-name>) collection of the Georgian National Museum, identified by P. Esben-Petersen. Journal of Entomological Research Society 25: 119–136. <ext-link xlink:href="10.51963/jers.v25i1.2215" ext-link-type="doi" xlink:type="simple">https://doi.org/10.51963/jers.v25i1.2215</ext-link></mixed-citation></ref><ref id="B92"><mixed-citation xmlns:xlink="http://www.w3.org/1999/xlink" xlink:type="simple">Poggi R (2024) Gli <tp:taxon-name><tp:taxon-name-part taxon-name-part-type="family">Ascalaphidae</tp:taxon-name-part></tp:taxon-name> del Museo Civico di Storia Naturale “G. Doria” di Genova (<tp:taxon-name><tp:taxon-name-part taxon-name-part-type="order">Neuroptera</tp:taxon-name-part></tp:taxon-name>). Annali del Museo Civico di Storia Naturale Giacomo Doria 117: 1–43.</mixed-citation></ref><ref id="B88"><mixed-citation xmlns:xlink="http://www.w3.org/1999/xlink" xlink:type="simple">Oswald JD (2025) Neuropterida Species of the World. Lacewing Digital Library, Research Publication No. 1. <ext-link xlink:href="http://lacewing.tamu.edu/SpeciesCatalog/Main" ext-link-type="uri" xlink:type="simple">http://lacewing.tamu.edu/SpeciesCatalog/Main</ext-link> [accessed 15 September 2025]</mixed-citation></ref><ref id="B47"><mixed-citation xmlns:xlink="http://www.w3.org/1999/xlink" xlink:type="simple">Kerimova IG, Krivokhatsky VA, Aydemir MN, Mamedova LN (2022) A DNA barcode library of some <tp:taxon-name><tp:taxon-name-part taxon-name-part-type="order">Neuroptera</tp:taxon-name-part></tp:taxon-name> from Azerbaijan. Punjab University Journal of Zoology 37(2): 169–174. <ext-link xlink:href="10.17582/journal.pujz/2022.37.2.169.174" ext-link-type="doi" xlink:type="simple">https://doi.org/10.17582/journal.pujz/2022.37.2.169.174</ext-link></mixed-citation></ref></ref-list></tp:taxon-treatment>
